# Supplementary material for: Olfactory perception of chemically diverse molecules
Source: BMC Neurosci. 2016 Aug 8;17:55. doi: 10.1186/s12868-016-0287-2 (PMC4977894; doi:10.1186/s12868-016-0287-2)
Supplement: Supplementary file 1 — 10.1186/s12868-016-0287-2 Study data. This spreadsheet lists the odorants used in this study (source, name, CID, C.A.S. number, and dilutions), subject demographic information (gender, race, ethnicity, and age), and the psychophysical dataset used for all the analyses in this paper. [file 12868_2016_287_MOESM1_ESM.xlsx]

## Sheet: data
Keller and Vosshall: Raw psychophysical data from 55 subjects
	*SIGMA-ALDRICH unless noted otherwise			TASK:								Detection (yes/no)	Familiarity (yes/no)	Subjects' own descriptors	Intensity (0-100)	Pleasantness (0-100)	Familiarity (1-100)	Descriptors (0-100)
C.A.S.	Catalogue #*	CID	Odor	Odor dilution	Subject # (this study)	Subject # (DREAM challenge)	Gender	Race ("unknown" indicates that the subject did not wish to specify)	Ethnicity	Age	VIAL #	CAN OR CAN'T SMELL	KNOW OR DON'T KNOW THE SMELL	THE ODOR IS:	HOW STRONG IS THE SMELL?	HOW PLEASANT IS THE SMELL?	HOW FAMILIAR IS THE SMELL?	EDIBLE	BAKERY	SWEET	FRUIT	FISH	GARLIC	SPICES	COLD	SOUR	BURNT	ACID	WARM	MUSKY	SWEATY	AMMONIA/URINOUS	DECAYED	WOOD	GRASS	FLOWER	CHEMICAL
2257-09-2	W401404	16741	2-Phenylethyl isothiocyanate	1/1,000	1	1	M	Black	Non-Hispanic	45	615	I smell something	I don't know what the odor is	No Answer	59	64	66			16
2257-09-2	W401404	16741	2-Phenylethyl isothiocyanate	1/100,000	1	1	M	Black	Non-Hispanic	45	931	I smell something	I don't know what the odor is	No Answer	38	60	44			57
2442-10-6	W358207	17121	1-Octen-3-yl acetate	1/1,000	1	1	M	Black	Non-Hispanic	45	177	I smell something	I don't know what the odor is	No Answer	58	34	16																63
2442-10-6	W358207	17121	1-Octen-3-yl acetate	1/100,000	1	1	M	Black	Non-Hispanic	45	315	I smell something	I don't know what the odor is	No Answer	2	0	0									75
2530-10-1	W352705	520191	3-Acetyl-2,5-dimethylthiophene	1/100,000	1	1	M	Black	Non-Hispanic	45	304	I smell something	I don't know what the odor is	No Answer	0	48	0							7
2530-10-1	W352705	520191	3-Acetyl-2,5-dimethylthiophene	1/1,000	1	1	M	Black	Non-Hispanic	45	527	I smell something	I don't know what the odor is	No Answer	100	0	78									5				73
4075-07-4	Molcan	92979	Androstadienone	1/1,000	1	1	M	Black	Non-Hispanic	45	351	I smell something	I don't know what the odor is	No Answer	80	11	5									78				93
4075-07-4	Molcan	92979	Androstadienone	1/100,000	1	1	M	Black	Non-Hispanic	45	827	I smell something	I don't know what the odor is	No Answer	89	5	1													92	89
5461-08-5	W291307	62580	Piperonyl isobutyrate	1/1,000	1	1	M	Black	Non-Hispanic	45	360	I smell something	I don't know what the odor is	No Answer	0	47	0									52
5461-08-5	W291307	62580	Piperonyl isobutyrate	1/100,000	1	1	M	Black	Non-Hispanic	45	657	I smell something	I don't know what the odor is	No Answer	0	52	0							7
7554-12-3	W237418	24197	Diethyl malate	1/100,000	1	1	M	Black	Non-Hispanic	45	187	I smell something	I don't know what the odor is	No Answer	54	47	2					55				53
7554-12-3	W237418	24197	Diethyl malate	1/1,000	1	1	M	Black	Non-Hispanic	45	462	I smell something	I don't know what the odor is	No Answer	53	52	54	22	15				18
100-06-1	W200506	7476	Acetanisole	1/1,000	1	1	M	Black	Non-Hispanic	45	312	I smell something	I don't know what the odor is	No Answer	81	75	79	55		53
100-06-1	W200506	7476	Acetanisole	1/10	1	1	M	Black	Non-Hispanic	45	540	I smell something	I don't know what the odor is	No Answer	76	76	79	7	74	78				71
1003-04-9	W326607	61252	4,5-Dihydro-3(2H)-thiophenone	1/1,000	1	1	M	Black	Non-Hispanic	45	510	I smell something	I don't know what the odor is	No Answer	100	0	0													1	1		1
1003-04-9	W326607	61252	4,5-Dihydro-3(2H)-thiophenone	1/100,000	1	1	M	Black	Non-Hispanic	45	924	I smell something	I don't know what the odor is	No Answer	0	53	0			4
10031-82-0	W241318	24834	4-Ethoxybenzaldehyde	1/100,000	1	1	M	Black	Non-Hispanic	45	55	I smell something	I don't know what the odor is	No Answer	5	92	65			76	76
10031-82-0	W241318	24834	4-Ethoxybenzaldehyde	1/1,000	1	1	M	Black	Non-Hispanic	45	887	I smell something	I don't know what the odor is	No Answer	60	59	6			45	53
100-41-4	3080	7500	ethylbenzene	1/1,000	1	1	M	Black	Non-Hispanic	45	339	I smell something	I don't know what the odor is	No Answer	57	55	57			51				52													52
100-41-4	3080	7500	ethylbenzene	1/100,000	1	1	M	Black	Non-Hispanic	45	730	I smell something	I don't know what the odor is	No Answer	0	54	0							21
100-51-6	B-1042	244	benzyl alcohol	1/10	1	1	M	Black	Non-Hispanic	45	722	I smell something	I don't know what the odor is	No Answer	58	61	58			57	63
100-51-6	B-1042	244	benzyl alcohol	1/1,000	1	1	M	Black	Non-Hispanic	45	839	I smell something	I don't know what the odor is	No Answer	53	61	41			77				75
100-52-7	418099	240	benzaldehyde	1/100,000	1	1	M	Black	Non-Hispanic	45	233	I smell something	I don't know what the odor is	No Answer	1	52	0			6
100-52-7	418099	240	benzaldehyde	1/1,000	1	1	M	Black	Non-Hispanic	45	580	I smell something	I don't know what the odor is	No Answer	74	81	75	51	48	51	54
100-66-3	29,629-5	7519	anisole	1/1,000	1	1	M	Black	Non-Hispanic	45	98	I smell something	I don't know what the odor is	No Answer	78	10	19													95							87
100-66-3	29,629-5	7519	anisole	1/100,000	1	1	M	Black	Non-Hispanic	45	260	I smell something	I don't know what the odor is	No Answer	0	54	0			54
101-41-7	W273309	7559	Methyl phenylacetate	1/1,000	1	1	M	Black	Non-Hispanic	45	604	I smell something	I don't know what the odor is	No Answer	54	73	77	59		56	61
101-41-7	W273309	7559	Methyl phenylacetate	1/100,000	1	1	M	Black	Non-Hispanic	45	859	I smell something	I don't know what the odor is	No Answer	41	63	62							59
101-84-8	W36670-6	7583	Diphenyl ether	1/1,000	1	1	M	Black	Non-Hispanic	45	590	I smell something	I don't know what the odor is	No Answer	73	19	77											72									74
101-84-8	W36670-6	7583	Diphenyl ether	1/100,000	1	1	M	Black	Non-Hispanic	45	674	I smell something	I don't know what the odor is	No Answer	1	56	0			1						7
102-04-5	W239704	7593	1,3-Diphenyl-2-propanone	1/100,000	1	1	M	Black	Non-Hispanic	45	610	I smell something	I don't know what the odor is	No Answer	0	51	0			8
102-04-5	W239704	7593	1,3-Diphenyl-2-propanone	1/1,000	1	1	M	Black	Non-Hispanic	45	691	I smell something	I don't know what the odor is	No Answer	62	75	59			7				77
102-13-6	W221007	60998	Isobutyl phenylacetate	1/100,000	1	1	M	Black	Non-Hispanic	45	184	I smell something	I don't know what the odor is	No Answer	0	49	0
102-13-6	W221007	60998	Isobutyl phenylacetate	1/1,000	1	1	M	Black	Non-Hispanic	45	865	I smell something	I don't know what the odor is	No Answer	76	21	6													52
102-16-9	W214906	60999	Benzyl phenylacetate	1/1,000	1	1	M	Black	Non-Hispanic	45	93	I smell something	I don't know what the odor is	No Answer	37	67	78			75
102-16-9	W214906	60999	Benzyl phenylacetate	1/100,000	1	1	M	Black	Non-Hispanic	45	571	I smell something	I don't know what the odor is	No Answer	0	47	0									75
102-20-5	W286605	7601	Phenethyl phenylacetate	1/100,000	1	1	M	Black	Non-Hispanic	45	290	I smell something	I don't know what the odor is	No Answer	0	53	0			4
102-20-5	W286605	7601	Phenethyl phenylacetate	1/1,000	1	1	M	Black	Non-Hispanic	45	559	I smell something	I don't know what the odor is	No Answer	51	47	9																				76
102-76-1	W200700	5541	Triacetin	1/1,000	1	1	M	Black	Non-Hispanic	45	446	I smell something	I don't know what the odor is	No Answer	0	49	0
102-76-1	W200700	5541	Triacetin	1/10	1	1	M	Black	Non-Hispanic	45	989	I smell something	I don't know what the odor is	No Answer	5	6	1									94
103-05-9	B18006	7632	dimethyl benzene propanol	1/1,000	1	1	M	Black	Non-Hispanic	45	470	I smell something	I don't know what the odor is	No Answer	6	66	81																			13
103-05-9	B18006	7632	dimethyl benzene propanol	1/100,000	1	1	M	Black	Non-Hispanic	45	493	I smell something	I don't know what the odor is	No Answer	0	48	49
103-09-3	537497	7635	2-ethylhexyl acetate	1/1,000	1	1	M	Black	Non-Hispanic	45	578	I smell something	I don't know what the odor is	No Answer	64	59	63			75				67
103-09-3	537497	7635	2-ethylhexyl acetate	1/100,000	1	1	M	Black	Non-Hispanic	45	804	I smell something	I don't know what the odor is	No Answer	0	51	0			7
103-36-6	112372	637758	ethyl cinnamate	1/1,000	1	1	M	Black	Non-Hispanic	45	544	I smell something	I don't know what the odor is	No Answer	66	61	62	72		72	71
103-36-6	112372	637758	ethyl cinnamate	1/100,000	1	1	M	Black	Non-Hispanic	45	958	I smell something	I don't know what the odor is	No Answer	64	34	19									98
103-45-7	W285706	7654	Phenethyl acetate	1/1,000	1	1	M	Black	Non-Hispanic	45	170	I smell something	I don't know what the odor is	No Answer	77	75	79			74				74
103-45-7	W285706	7654	Phenethyl acetate	1/100,000	1	1	M	Black	Non-Hispanic	45	913	I smell something	I don't know what the odor is	No Answer	0	15	0									74
103-50-4	W237108	7657	Benzyl ether	1/1,000	1	1	M	Black	Non-Hispanic	45	81	I smell something	I don't know what the odor is	No Answer	0	45	0									8
103-50-4	W237108	7657	Benzyl ether	1/10	1	1	M	Black	Non-Hispanic	45	848	I smell something	I don't know what the odor is	No Answer	13	67	9			55
103-60-6	W287318	61005	2-Phenoxyethyl isobutyrate	1/10	1	1	M	Black	Non-Hispanic	45	845	I smell something	I don't know what the odor is	No Answer	4	62	1			51
103-60-6	W287318	61005	2-Phenoxyethyl isobutyrate	1/1,000	1	1	M	Black	Non-Hispanic	45	930	I smell something	I don't know what the odor is	No Answer	76	53	25			1				1													13
104-21-2	W209805	7695	Anisyl acetate	1/1,000	1	1	M	Black	Non-Hispanic	45	301	I smell something	I don't know what the odor is	No Answer	64	80	60			72	71
104-21-2	W209805	7695	Anisyl acetate	1/100,000	1	1	M	Black	Non-Hispanic	45	643	I smell something	I don't know what the odor is	No Answer	2	95	6			1
104-54-1	10,819-7	5315892	cinnamyl alcohol	1/1,000	1	1	M	Black	Non-Hispanic	45	706	I smell something	I don't know what the odor is	No Answer	79	23	20									65				76	71
104-54-1	10,819-7	5315892	cinnamyl alcohol	1/100,000	1	1	M	Black	Non-Hispanic	45	1000	I smell something	I don't know what the odor is	No Answer	56	25	9									78
104-76-7	538051	7720	2-ethyl-1-hexanol	1/100,000	1	1	M	Black	Non-Hispanic	45	96	I smell something	I don't know what the odor is	No Answer	76	23	15													82
104-76-7	538051	7720	2-ethyl-1-hexanol	1/1,000	1	1	M	Black	Non-Hispanic	45	314	I smell something	I don't know what the odor is	No Answer	100	0	0													1	1		1
104-93-8	W268100	7731	4-Methylanisole	1/1,000	1	1	M	Black	Non-Hispanic	45	114	I smell something	I don't know what the odor is	No Answer	65	49	14			52								54									55
104-93-8	W268100	7731	4-Methylanisole	1/100,000	1	1	M	Black	Non-Hispanic	45	545	I smell something	I don't know what the odor is	No Answer	63	64	62			7	71			7
10519-33-2	W353205	5363233	3-Decen-2-one	1/100,000	1	1	M	Black	Non-Hispanic	45	131	I smell something	I don't know what the odor is	No Answer	0	48	0
10519-33-2	W353205	5363233	3-Decen-2-one	1/1,000	1	1	M	Black	Non-Hispanic	45	823	I smell something	I don't know what the odor is	No Answer	62	9	3										82
10521-91-2	W361801	61523	5-Phenyl-1-pentanol	1/1,000	1	1	M	Black	Non-Hispanic	45	31	I smell something	I don't know what the odor is	No Answer	0	54	0
10521-91-2	W361801	61523	5-Phenyl-1-pentanol	1/100,000	1	1	M	Black	Non-Hispanic	45	243	I smell something	I don't know what the odor is	No Answer	0	52	0			7
105-37-3	112305	7749	ethyl propionate	1/1,000	1	1	M	Black	Non-Hispanic	45	349	I smell something	I don't know what the odor is	No Answer	90	76	81				54			56													2
105-37-3	112305	7749	ethyl propionate	1/100,000	1	1	M	Black	Non-Hispanic	45	980	I smell something	I don't know what the odor is	No Answer	78	18	14									9
105-53-3	W237507	7761	Diethyl malonate	1/100,000	1	1	M	Black	Non-Hispanic	45	434	I smell something	I don't know what the odor is	No Answer	54	77	59			19				16
105-53-3	W237507	7761	Diethyl malonate	1/1,000	1	1	M	Black	Non-Hispanic	45	530	I smell something	I don't know what the odor is	No Answer	63	81	76	51		58	62
105-54-4	E15701	7762	ethyl butyrate	1/1,000	1	1	M	Black	Non-Hispanic	45	155	I smell something	I don't know what the odor is	No Answer	87	6	85							5				49									48
105-54-4	E15701	7762	ethyl butyrate	1/100,000	1	1	M	Black	Non-Hispanic	45	404	I smell something	I know what the odor is	banana	78	77	80	82	49	73	82
105-57-7	W200204	7765	Acetal	1/1,000	1	1	M	Black	Non-Hispanic	45	384	I smell something	I don't know what the odor is	No Answer	66	33	7									27				2
105-57-7	W200204	7765	Acetal	1/100,000	1	1	M	Black	Non-Hispanic	45	892	I smell something	I don't know what the odor is	No Answer	0	53	0			6
105-60-2	W423501	7768	epsilon-Caprolactam	1/1,000	1	1	M	Black	Non-Hispanic	45	128	I smell something	I don't know what the odor is	No Answer	62	64	63			5				53
105-60-2	W423501	7768	epsilon-Caprolactam	1/10	1	1	M	Black	Non-Hispanic	45	219	I smell something	I don't know what the odor is	No Answer	0	53	0
105-66-8	29,183-8	7770	propyl butyrate	1/1,000	1	1	M	Black	Non-Hispanic	45	261	I smell something	I don't know what the odor is	No Answer	13	52	55			9
105-66-8	29,183-8	7770	propyl butyrate	1/100,000	1	1	M	Black	Non-Hispanic	45	621	I smell something	I don't know what the odor is	No Answer	4	74	53			71				75
105-87-3	173495	1549026	geranyl acetate	1/10,000,000	1	1	M	Black	Non-Hispanic	45	85	I smell something	I don't know what the odor is	No Answer	57	38	60			6						11
105-87-3	173495	1549026	geranyl acetate	1/100,000	1	1	M	Black	Non-Hispanic	45	692	I smell something	I don't know what the odor is	No Answer	0	54	1			11
10599-70-9	W339105	61527	3-Acetyl-2,5-dimethylfuran	1/10,000,000	1	1	M	Black	Non-Hispanic	45	353	I smell something	I don't know what the odor is	No Answer	0	52	0
10599-70-9	W339105	61527	3-Acetyl-2,5-dimethylfuran	1/100,000	1	1	M	Black	Non-Hispanic	45	386	I smell something	I don't know what the odor is	No Answer	63	36	61											24									67
106-02-5	W28400-9	235414	Omega-Pentadecalactone	1/1,000	1	1	M	Black	Non-Hispanic	45	542	I smell something	I don't know what the odor is	No Answer	0	49	0
106-02-5	W28400-9	235414	Omega-Pentadecalactone	1/10	1	1	M	Black	Non-Hispanic	45	720	I smell something	I don't know what the odor is	No Answer	45	56	45			72																79
106-21-8	W239100	7792	3,7-Dimethyl-1-octanol	1/100,000	1	1	M	Black	Non-Hispanic	45	354	I smell something	I don't know what the odor is	No Answer	0	49	0
106-21-8	W239100	7792	3,7-Dimethyl-1-octanol	1/1,000	1	1	M	Black	Non-Hispanic	45	702	I smell something	I don't know what the odor is	No Answer	58	58	65			77	75			66
106-24-1	163333	637566	geraniol	1/100,000	1	1	M	Black	Non-Hispanic	45	385	I smell something	I don't know what the odor is	No Answer	0	48	0													48
106-24-1	163333	637566	geraniol	1/1,000	1	1	M	Black	Non-Hispanic	45	763	I smell something	I don't know what the odor is	No Answer	4	59	18			55																55	6
106-25-2	W277002	643820	Nerol	1/1,000	1	1	M	Black	Non-Hispanic	45	153	I smell something	I don't know what the odor is	No Answer	64	32	64																46
106-25-2	W277002	643820	Nerol	1/100,000	1	1	M	Black	Non-Hispanic	45	398	I smell something	I don't know what the odor is	No Answer	0	49	0
106-27-4	W206008	7795	Isoamyl butyrate	1/100,000	1	1	M	Black	Non-Hispanic	45	113	I smell something	I don't know what the odor is	No Answer	0	49	0
106-27-4	W206008	7795	Isoamyl butyrate	1/1,000	1	1	M	Black	Non-Hispanic	45	214	I smell something	I don't know what the odor is	No Answer	70	69	61			56				58
106-30-9	W243701	7797	Ethyl heptanoate	1/100,000	1	1	M	Black	Non-Hispanic	45	271	I smell something	I know what the odor is	cola	56	60	60	63		59				54
106-30-9	W243701	7797	Ethyl heptanoate	1/1,000	1	1	M	Black	Non-Hispanic	45	836	I smell something	I don't know what the odor is	No Answer	53	55	58			77	58
106-32-1	W244902	7799	Ethyl octanoate	1/100,000	1	1	M	Black	Non-Hispanic	45	676	I smell something	I know what the odor is	cola	61	70	78			53	56
106-32-1	W244902	7799	Ethyl octanoate	1/1,000	1	1	M	Black	Non-Hispanic	45	718	I smell something	I know what the odor is	soda	81	76	77	98		99	1
106-36-5	112267	7803	Propyl propionate	1/1,000	1	1	M	Black	Non-Hispanic	45	340	I smell something	I don't know what the odor is	No Answer	79	46	0			11
106-36-5	112267	7803	Propyl propionate	1/100,000	1	1	M	Black	Non-Hispanic	45	789	I smell something	I don't know what the odor is	No Answer	2	67	22			72
106-44-5	c7525	2879	p-cresol	1/100,000	1	1	M	Black	Non-Hispanic	45	594	I smell something	I don't know what the odor is	No Answer	84	77	73			27																	22
106-44-5	c7525	2879	p-cresol	1/1,000	1	1	M	Black	Non-Hispanic	45	632	I smell something	I don't know what the odor is	No Answer	58	57	46			8				12				13									1
106-65-0	W239607	7820	dimethyl succinate	1/10	1	1	M	Black	Non-Hispanic	45	140	I smell something	I know what the odor is	turpentine	79	17	79											76									81
106-65-0	W239607	7820	dimethyl succinate	1/1,000	1	1	M	Black	Non-Hispanic	45	519	I smell something	I don't know what the odor is	No Answer	76	20	80																				96
106-68-3	13,691-3	246728	3-octanone	1/1,000	1	1	M	Black	Non-Hispanic	45	5	I smell something	I don't know what the odor is	No Answer	76	38	59											14									72
106-68-3	13,691-3	246728	3-octanone	1/100,000	1	1	M	Black	Non-Hispanic	45	686	I smell something	I don't know what the odor is	No Answer	53	55	54			48				54
106-70-7	21600	7824	methyl caproate	1/1,000	1	1	M	Black	Non-Hispanic	45	251	I smell something	I don't know what the odor is	No Answer	60	39	55											72									68
106-70-7	21600	7824	methyl caproate	1/100,000	1	1	M	Black	Non-Hispanic	45	498	I smell something	I don't know what the odor is	No Answer	72	76	80							52
106-73-0	W270504	7826	Methyl heptanoate	1/100,000	1	1	M	Black	Non-Hispanic	45	11	I smell something	I don't know what the odor is	No Answer	15	53	6	9		85	83
106-73-0	W270504	7826	Methyl heptanoate	1/1,000	1	1	M	Black	Non-Hispanic	45	188	I smell something	I don't know what the odor is	No Answer	55	71	68			78	78
1076-56-8	W343609	14104	1-Methyl-3-methoxy-4-isopropylbenzene	1/1,000	1	1	M	Black	Non-Hispanic	45	142	I smell something	I know what the odor is	a pencil	54	44	53											47									74
1076-56-8	W343609	14104	1-Methyl-3-methoxy-4-isopropylbenzene	1/100,000	1	1	M	Black	Non-Hispanic	45	257	I smell something	I don't know what the odor is	No Answer	0	52	0			5
107-85-7	126810	7894	Isoamylamine	1/100,000	1	1	M	Black	Non-Hispanic	45	591	I smell something	I don't know what the odor is	No Answer	52	45	23													49
107-85-7	126810	7894	Isoamylamine	1/10,000,000	1	1	M	Black	Non-Hispanic	45	700	I smell something	I don't know what the odor is	No Answer	0	54	0
107-92-6	27626	264	butyric acid	1/100,000	1	1	M	Black	Non-Hispanic	45	191	I smell something	I don't know what the odor is	No Answer	91	5	34									69							81
107-92-6	27626	264	butyric acid	1/1,000	1	1	M	Black	Non-Hispanic	45	406	I smell something	I don't know what the odor is	No Answer	100	0	98									1				1	1		1
107-95-9	W325201	239	beta-Alanine	1/1,000	1	1	M	Black	Non-Hispanic	45	59	I smell something	I don't know what the odor is	No Answer	21	5	1									1							1
107-95-9	W325201	239	beta-Alanine	1/10	1	1	M	Black	Non-Hispanic	45	341	I smell something	I don't know what the odor is	No Answer	0	52	0			21
108-21-4	18,547-7	7915	isopropyl acetate (replicate)	1/1,000	1	1	M	Black	Non-Hispanic	45	102	I smell something	I know what the odor is	gas	60	33	64											82									79
108-21-4	18,547-7	7915	isopropyl acetate	1/100,000	1	1	M	Black	Non-Hispanic	45	405	I smell something	I don't know what the odor is	No Answer	61	79	79	25	19	25
108-21-4	18,547-7	7915	isopropyl acetate	1/1,000	1	1	M	Black	Non-Hispanic	45	732	I smell something	I don't know what the odor is	No Answer	76	17	53									5				54	47		58
108-21-4	18,547-7	7915	isopropyl acetate (replicate)	1/100,000	1	1	M	Black	Non-Hispanic	45	982	I smell something	I don't know what the odor is	No Answer	0	46	0
108-22-5	117781	7916	Isopropenyl acetate	1/100,000	1	1	M	Black	Non-Hispanic	45	151	I smell something	I don't know what the odor is	No Answer	0	47	0
108-22-5	117781	7916	Isopropenyl acetate	1/10,000,000	1	1	M	Black	Non-Hispanic	45	626	I smell something	I don't know what the odor is	No Answer	0	51	0
108-29-2	W310301	7921	gamma-valerolactone	1/100,000	1	1	M	Black	Non-Hispanic	45	295	I smell something	I don't know what the odor is	No Answer	0	54	0			8
108-29-2	W310301	7921	gamma-valerolactone	1/1,000	1	1	M	Black	Non-Hispanic	45	855	I smell something	I don't know what the odor is	No Answer	0	55	0			7
108-48-5	W354007	7937	2,6-Dimethylpyridine	1/1,000	1	1	M	Black	Non-Hispanic	45	424	I smell something	I don't know what the odor is	No Answer	80	15	78									5	2										55
108-48-5	W354007	7937	2,6-Dimethylpyridine	1/100,000	1	1	M	Black	Non-Hispanic	45	826	I smell something	I don't know what the odor is	No Answer	57	21	3									62
108-94-1	39,824-1	7967	Cyclohexanone	1/1,000	1	1	M	Black	Non-Hispanic	45	342	I smell something	I know what the odor is	shoe polish	63	52	77											54									7
108-94-1	39,824-1	7967	Cyclohexanone (replicate)	1/100,000	1	1	M	Black	Non-Hispanic	45	517	I smell something	I don't know what the odor is	No Answer	0	48	0																		8
108-94-1	39,824-1	7967	Cyclohexanone (replicate)	1/1,000	1	1	M	Black	Non-Hispanic	45	574	I smell something	I don't know what the odor is	No Answer	88	59	51			74				74				24
108-94-1	39,824-1	7967	Cyclohexanone	1/100,000	1	1	M	Black	Non-Hispanic	45	834	I smell something	I don't know what the odor is	No Answer	21	14	17													56
108-98-5	W361607	7969	Benzenethiol	1/100,000	1	1	M	Black	Non-Hispanic	45	547	I smell something	I don't know what the odor is	No Answer	61	37	5						23														48
108-98-5	W361607	7969	Benzenethiol	1/10,000,000	1	1	M	Black	Non-Hispanic	45	599	I smell something	I don't know what the odor is	No Answer	0	45	0													6
109-15-9	W280801	61024	Octyl isobutyrate	1/1,000	1	1	M	Black	Non-Hispanic	45	78	I smell something	I don't know what the odor is	No Answer	0	52	0			7
109-15-9	W280801	61024	Octyl isobutyrate	1/100,000	1	1	M	Black	Non-Hispanic	45	638	I smell something	I don't know what the odor is	No Answer	0	46	0									9
109-19-0	109-19-0	109-19-0	isobutyl acetate	1/1,000	1	1	M	Black	Non-Hispanic	45	238	I smell something	I know what the odor is	gas	54	45	57											56									81
109-19-0	109-19-0	109-19-0	isobutyl acetate	1/100,000	1	1	M	Black	Non-Hispanic	45	806	I smell something	I don't know what the odor is	No Answer	0	47	0													3
109-21-7	28,196-4	7983	butyl butyrate	1/100,000	1	1	M	Black	Non-Hispanic	45	25	I smell something	I don't know what the odor is	No Answer	4	96	66			84	84
109-21-7	28,196-4	7983	butyl butyrate	1/1,000	1	1	M	Black	Non-Hispanic	45	567	I smell something	I know what the odor is	candy	58	56	61	94		92	92
109-42-2	W221600	61027	Butyl 10-undecenoate	1/1,000	1	1	M	Black	Non-Hispanic	45	117	I smell something	I don't know what the odor is	No Answer	0	15	21					52				5
109-42-2	W221600	61027	Butyl 10-undecenoate	1/10	1	1	M	Black	Non-Hispanic	45	255	I smell something	I don't know what the odor is	No Answer	8	3	3																56
109-52-4	24,037-0	7991	valeric acid	1/10,000,000	1	1	M	Black	Non-Hispanic	45	124	I smell something	I don't know what the odor is	No Answer	0	49	0
109-52-4	24,037-0	7991	valeric acid	1/100,000	1	1	M	Black	Non-Hispanic	45	938	I smell something	I don't know what the odor is	No Answer	78	21	1													96	1		99
109-60-4	53,743-8	7997	propyl acetate	1/100,000	1	1	M	Black	Non-Hispanic	45	46	I smell something	I don't know what the odor is	No Answer	0	46	0													1
109-60-4	53,743-8	7997	propyl acetate	1/1,000	1	1	M	Black	Non-Hispanic	45	562	I smell something	I don't know what the odor is	No Answer	74	22	78											78									73
109-73-9	W313009	8007	Butylamine	1/10,000,000	1	1	M	Black	Non-Hispanic	45	17	I smell something	I don't know what the odor is	No Answer	53	56	16			11
109-73-9	W313009	8007	Butylamine	1/100,000	1	1	M	Black	Non-Hispanic	45	847	I smell something	I don't know what the odor is	No Answer	60	65	40			1
109-94-4	W243418	8025	Ethyl formate	1/10	1	1	M	Black	Non-Hispanic	45	75	I smell something	I know what the odor is	paint	54	34	87																				1
109-94-4	W243418	8025	Ethyl formate	1/1,000	1	1	M	Black	Non-Hispanic	45	95	I smell something	I don't know what the odor is	No Answer	0	51	0
110-02-1	T31801	8030	Thiophene (replicate)	1/100,000	1	1	M	Black	Non-Hispanic	45	66	I smell something	I don't know what the odor is	No Answer	67	5	78					75	75			76
110-02-1	T31801	8030	Thiophene (replicate)	1/1,000	1	1	M	Black	Non-Hispanic	45	241	I smell something	I don't know what the odor is	No Answer	8	7	58						54
110-02-1	T31801	8030	Thiophene	1/1,000	1	1	M	Black	Non-Hispanic	45	685	I smell something	I don't know what the odor is	No Answer	73	9	78					47	55
110-02-1	T31801	8030	Thiophene	1/100,000	1	1	M	Black	Non-Hispanic	45	695	I smell something	I don't know what the odor is	No Answer	11	77	56			69
110-15-6	W502707	1110	Succinic acid	1/1,000	1	1	M	Black	Non-Hispanic	45	679	I smell something	I don't know what the odor is	No Answer	0	53	0			1
110-15-6	W502707	1110	Succinic acid	1/10	1	1	M	Black	Non-Hispanic	45	937	I smell something	I don't know what the odor is	No Answer	4	4	2									94
110-17-8	W248800	444972	Fumaric acid	1/1,000	1	1	M	Black	Non-Hispanic	45	664	I smell something	I don't know what the odor is	No Answer	1	93	94			76				87
110-17-8	W248800	444972	Fumaric acid	1/10	1	1	M	Black	Non-Hispanic	45	704	I smell something	I don't know what the odor is	No Answer	44	42	2									52
110-27-0	W355690	8042	Isopropyl myristate	1/10	1	1	M	Black	Non-Hispanic	45	502	I smell something	I don't know what the odor is	No Answer	0	53	0			5				8
110-27-0	W355690	8042	Isopropyl myristate	1/1,000	1	1	M	Black	Non-Hispanic	45	678	I smell something	I don't know what the odor is	No Answer	5	79	13			84				81
110-38-3	W243205	8048	Ethyl decanoate	1/1,000	1	1	M	Black	Non-Hispanic	45	206	I smell something	I don't know what the odor is	No Answer	16	83	53			73
110-38-3	W243205	8048	Ethyl decanoate	1/10	1	1	M	Black	Non-Hispanic	45	620	I smell something	I don't know what the odor is	No Answer	64	67	60			76				78
110-40-7	W237604	8049	Diethyl sebacate	1/10	1	1	M	Black	Non-Hispanic	45	660	I smell something	I don't know what the odor is	No Answer	75	77	63			52	57			6
110-40-7	W237604	8049	Diethyl sebacate	1/1,000	1	1	M	Black	Non-Hispanic	45	910	I smell something	I don't know what the odor is	No Answer	2	52	0			6
110-43-0	12,336-6	8051	2-heptanone	1/100,000	1	1	M	Black	Non-Hispanic	45	300	I smell something	I don't know what the odor is	No Answer	0	51	0									7
110-43-0	12,336-6	8051	2-heptanone	1/1,000	1	1	M	Black	Non-Hispanic	45	378	I smell something	I don't know what the odor is	No Answer	79	42	64											77									8
110-62-3	94512	8063	valeraldehyde	1/10,000,000	1	1	M	Black	Non-Hispanic	45	247	I smell something	I don't know what the odor is	No Answer	0	49	0			7
110-62-3	94512	8063	valeraldehyde	1/100,000	1	1	M	Black	Non-Hispanic	45	475	I smell something	I don't know what the odor is	No Answer	75	19	81													9	84		79
110-81-6	W409301	8077	Diethyl disulfide	1/100,000	1	1	M	Black	Non-Hispanic	45	814	I smell something	I don't know what the odor is	No Answer	1	45	0													7
110-81-6	W409301	8077	Diethyl disulfide	1/1,000	1	1	M	Black	Non-Hispanic	45	886	I smell something	I don't know what the odor is	No Answer	82	8	0													1
110-82-7	227048	8078	Cyclohexane	1/1,000	1	1	M	Black	Non-Hispanic	45	453	I smell something	I know what the odor is	gas	77	34	81											51									8
110-82-7	227048	8078	Cyclohexane	1/10	1	1	M	Black	Non-Hispanic	45	851	I smell something	I don't know what the odor is	No Answer	2	54	0			8
110-86-1	P-3776	1049	pyridine	1/100,000	1	1	M	Black	Non-Hispanic	45	164	I smell something	I don't know what the odor is	No Answer	39	61	58							58
110-86-1	P-3776	1049	pyridine	1/10,000,000	1	1	M	Black	Non-Hispanic	45	802	I smell something	I don't know what the odor is	No Answer	1	43	0									54
110-89-4	W290807	8082	Piperidine	1/100,000	1	1	M	Black	Non-Hispanic	45	154	I smell something	I don't know what the odor is	No Answer	0	45	0									18
110-89-4	W290807	8082	Piperidine	1/1,000	1	1	M	Black	Non-Hispanic	45	380	I smell something	I don't know what the odor is	No Answer	97	2	0									1				1	1
110-93-0	M48805	9862	6-Methyl-5-hepten-2-one	1/1,000	1	1	M	Black	Non-Hispanic	45	174	I smell something	I don't know what the odor is	No Answer	75	52	55			52				5				47									52
110-93-0	M48805	9862	6-Methyl-5-hepten-2-one	1/100,000	1	1	M	Black	Non-Hispanic	45	705	I smell something	I don't know what the odor is	No Answer	1	56	11			74
111-11-5	260673	8091	Methyl caprylate	1/100,000	1	1	M	Black	Non-Hispanic	45	37	I smell something	I know what the odor is	soda	59	58	60	91		84	82
111-11-5	260673	8091	Methyl caprylate	1/1,000	1	1	M	Black	Non-Hispanic	45	917	I smell something	I don't know what the odor is	No Answer	72	63	63			82	87
111-13-7	O4709	8093	2-octanone	1/100,000	1	1	M	Black	Non-Hispanic	45	265	I smell something	I don't know what the odor is	No Answer	0	53	0			9
111-13-7	O4709	8093	2-octanone	1/1,000	1	1	M	Black	Non-Hispanic	45	871	I smell something	I don't know what the odor is	No Answer	77	77	64			72	8
111-14-8	H9378	8094	Heptanoic Acid	1/1,000	1	1	M	Black	Non-Hispanic	45	509	I smell something	I don't know what the odor is	No Answer	86	11	24													78	77		25
111-14-8	H9378	8094	Heptanoic Acid	1/100,000	1	1	M	Black	Non-Hispanic	45	665	I smell something	I don't know what the odor is	No Answer	53	6	34													79	76
111-27-3	471402	8103	hexanol	1/100,000	1	1	M	Black	Non-Hispanic	45	587	I smell something	I don't know what the odor is	No Answer	58	60	59			23	2
111-27-3	471402	8103	hexanol	1/1,000	1	1	M	Black	Non-Hispanic	45	639	I smell something	I don't know what the odor is	No Answer	22	86	24			58				57
111-47-7	P54280	8118	propyl sulfide	1/100,000	1	1	M	Black	Non-Hispanic	45	680	I smell something	I don't know what the odor is	No Answer	0	53	0			8
111-47-7	P54280	8118	propyl sulfide	1/10,000,000	1	1	M	Black	Non-Hispanic	45	799	I smell something	I don't know what the odor is	No Answer	0	50	0
111-61-5	S8269	8122	Ethyl stearate	1/1,000	1	1	M	Black	Non-Hispanic	45	734	I smell something	I don't know what the odor is	No Answer	0	45	0									7
111-61-5	S8269	8122	Ethyl stearate	1/10	1	1	M	Black	Non-Hispanic	45	936	I smell something	I don't know what the odor is	No Answer	0	46	0
111-65-9	412236	356	Octane	1/10	1	1	M	Black	Non-Hispanic	45	376	I smell something	I don't know what the odor is	No Answer	84	87	63			69	73
111-65-9	412236	356	Octane	1/1,000	1	1	M	Black	Non-Hispanic	45	795	I smell something	I don't know what the odor is	No Answer	0	52	0														7
111-66-0	W429300	8125	1-Octene	1/1,000	1	1	M	Black	Non-Hispanic	45	408	I smell something	I don't know what the odor is	No Answer	57	32	62									74							55
111-66-0	W429300	8125	1-Octene	1/100,000	1	1	M	Black	Non-Hispanic	45	457	I smell something	I don't know what the odor is	No Answer	83	19	74													81	5		51
111-70-6	51790	8129	heptanol	1/1,000	1	1	M	Black	Non-Hispanic	45	637	I smell something	I don't know what the odor is	No Answer	84	74	20			68				25
111-70-6	51790	8129	heptanol	1/100,000	1	1	M	Black	Non-Hispanic	45	713	I smell something	I don't know what the odor is	No Answer	24	65	62			48	51
111-70-6	51790	8129	heptanol (replicate)	1/100,000	1	1	M	Black	Non-Hispanic	45	800	I smell something	I don't know what the odor is	No Answer	46	53	45			61
111-70-6	51790	8129	heptanol (replicate)	1/1,000	1	1	M	Black	Non-Hispanic	45	978	I smell something	I don't know what the odor is	No Answer	56	53	38			56
1117-55-1	W257508	14228	Hexyl octanoate	1/100,000	1	1	M	Black	Non-Hispanic	45	459	I smell something	I don't know what the odor is	No Answer	80	62	60									32											27
1117-55-1	W257508	14228	Hexyl octanoate	1/1,000	1	1	M	Black	Non-Hispanic	45	708	I smell something	I don't know what the odor is	No Answer	61	63	61			76	79			71
111-79-5	W272507	5368076	Methyl trans-2-nonenoate	1/1,000	1	1	M	Black	Non-Hispanic	45	100	I smell something	I don't know what the odor is	No Answer	60	60	62	74		74	78
111-79-5	W272507	5368076	Methyl trans-2-nonenoate	1/100,000	1	1	M	Black	Non-Hispanic	45	600	I smell something	I don't know what the odor is	No Answer	0	52	52			25	25			23
111-80-8	W272604	8137	Methyl 2-nonynoate	1/1,000	1	1	M	Black	Non-Hispanic	45	146	I smell something	I don't know what the odor is	No Answer	64	36	19																				5
111-80-8	W272604	8137	Methyl 2-nonynoate	1/100,000	1	1	M	Black	Non-Hispanic	45	646	I smell something	I don't know what the odor is	No Answer	43	44	42									1							7
111-87-5	74850	957	octanol	1/100,000	1	1	M	Black	Non-Hispanic	45	244	I smell something	I don't know what the odor is	No Answer	0	52	0			28
111-87-5	74850	957	octanol	1/1,000	1	1	M	Black	Non-Hispanic	45	902	I smell something	I don't know what the odor is	No Answer	54	46	54																	78
1120-21-4	U407	14257	undecane	1/10	1	1	M	Black	Non-Hispanic	45	181	I smell something	I don't know what the odor is	No Answer	64	42	56									73							67
1120-21-4	U407	14257	undecane	1/1,000	1	1	M	Black	Non-Hispanic	45	287	I smell something	I don't know what the odor is	No Answer	0	52	0			6
112-06-1	W25471-1	8159	heptyl acetate	1/10	1	1	M	Black	Non-Hispanic	45	748	I smell something	I don't know what the odor is	No Answer	83	16	26																				97
112-06-1	W25471-1	8159	heptyl acetate	1/1,000	1	1	M	Black	Non-Hispanic	45	967	I smell something	I don't know what the odor is	No Answer	57	62	39			74
112-12-9	W309303	8163	2-Undecanone	1/1,000	1	1	M	Black	Non-Hispanic	45	227	I smell something	I don't know what the odor is	No Answer	10	61	63			53
112-12-9	W309303	8163	2-Undecanone	1/10	1	1	M	Black	Non-Hispanic	45	751	I smell something	I don't know what the odor is	No Answer	96	1	1									1				1	1		1
1122-62-9	A21002	14286	2-acetyl pyridine	1/1,000	1	1	M	Black	Non-Hispanic	45	397	I smell something	I don't know what the odor is	No Answer	83	20	80									69
1122-62-9	A21002	14286	2-acetyl pyridine	1/100,000	1	1	M	Black	Non-Hispanic	45	473	I smell something	I don't know what the odor is	No Answer	96	9	63													66			8
112-30-1	23,976-3	8174	decanol	1/100,000	1	1	M	Black	Non-Hispanic	45	208	I smell something	I don't know what the odor is	No Answer	1	54	2							55
112-30-1	23,976-3	8174	decanol	1/1,000	1	1	M	Black	Non-Hispanic	45	946	I smell something	I don't know what the odor is	No Answer	59	70	76			1
112-31-2	D-7384	8175	decanal	1/1,000	1	1	M	Black	Non-Hispanic	45	622	I smell something	I don't know what the odor is	No Answer	6	70	8			53				62
112-31-2	D-7384	8175	decanal	1/10	1	1	M	Black	Non-Hispanic	45	939	I smell something	I don't know what the odor is	No Answer	61	41	59																	8
112-37-8	W324507	8180	Undecanoic acid	1/1,000	1	1	M	Black	Non-Hispanic	45	326	I smell something	I don't know what the odor is	No Answer	0	48	0
112-37-8	W324507	8180	Undecanoic acid	1/10	1	1	M	Black	Non-Hispanic	45	760	I smell something	I don't know what the odor is	No Answer	77	22	21									65											5
1124-11-4	W323705	14296	2,3,5,6-Tetramethylpyrazine	1/1,000	1	1	M	Black	Non-Hispanic	45	592	I smell something	I know what the odor is	cola	57	52	64			51	58				52			27
1124-11-4	W323705	14296	2,3,5,6-Tetramethylpyrazine	1/10	1	1	M	Black	Non-Hispanic	45	921	I smell something	I don't know what the odor is	No Answer	76	42	59			4						6
112-42-5	U100-1	8184	1-undecanol	1/10	1	1	M	Black	Non-Hispanic	45	308	I smell something	I don't know what the odor is	No Answer	78	15	0											48									79
112-42-5	U100-1	8184	1-undecanol	1/1,000	1	1	M	Black	Non-Hispanic	45	653	I smell something	I don't know what the odor is	No Answer	17	17	12							6													56
112-44-7	u2202	8186	undecanal	1/100,000	1	1	M	Black	Non-Hispanic	45	521	I smell something	I don't know what the odor is	No Answer	0	49	0
112-44-7	u2202	8186	undecanal	1/1,000	1	1	M	Black	Non-Hispanic	45	818	I smell something	I don't know what the odor is	No Answer	0	47	0									8
1125-21-9	W342106	62374	4-Oxoisophorone	1/100,000	1	1	M	Black	Non-Hispanic	45	383	I smell something	I don't know what the odor is	No Answer	79	46	0			11
1125-21-9	W342106	62374	4-Oxoisophorone	1/1,000	1	1	M	Black	Non-Hispanic	45	764	I smell something	I don't know what the odor is	No Answer	62	37	61											73									71
112-53-8	W261718	8193	Lauryl alcohol	1/1,000	1	1	M	Black	Non-Hispanic	45	435	I smell something	I don't know what the odor is	No Answer	75	60	67																13				1
112-53-8	W261718	8193	Lauryl alcohol	1/10	1	1	M	Black	Non-Hispanic	45	516	I smell something	I don't know what the odor is	No Answer	70	16	65											51									68
1125-88-8	W212806	62375	Benzaldehyde dimethyl acetal	1/100,000	1	1	M	Black	Non-Hispanic	45	683	I smell something	I don't know what the odor is	No Answer	0	47	0
1125-88-8	W212806	62375	Benzaldehyde dimethyl acetal	1/1,000	1	1	M	Black	Non-Hispanic	45	987	I smell something	I don't know what the odor is	No Answer	80	11	15													82
112-66-3	W261602	8205	Lauryl acetate	1/100,000	1	1	M	Black	Non-Hispanic	45	367	I smell something	I don't know what the odor is	No Answer	0	49	0
112-66-3	W261602	8205	Lauryl acetate	1/1,000	1	1	M	Black	Non-Hispanic	45	662	I smell something	I don't know what the odor is	No Answer	45	52	18							54
1128-08-1	W376302	62378	Dihydrojasmone	1/1,000	1	1	M	Black	Non-Hispanic	45	541	I smell something	I don't know what the odor is	No Answer	92	22	62																			52
1128-08-1	W376302	62378	Dihydrojasmone	1/100,000	1	1	M	Black	Non-Hispanic	45	867	I smell something	I don't know what the odor is	No Answer	0	59	0			13
1131-62-0	W510424	14328	3,4-Dimethoxyacetophenone	1/10	1	1	M	Black	Non-Hispanic	45	40	I smell something	I don't know what the odor is	No Answer	80	79	57			73
1131-62-0	W510424	14328	3,4-Dimethoxyacetophenone	1/1,000	1	1	M	Black	Non-Hispanic	45	47	I smell something	I don't know what the odor is	No Answer	0	51	0
115-95-7	W263605	8294	Linalyl acetate	1/100,000	1	1	M	Black	Non-Hispanic	45	611	I smell something	I don't know what the odor is	No Answer	0	82	20			54				57
115-95-7	W263605	8294	Linalyl acetate	1/1,000	1	1	M	Black	Non-Hispanic	45	771	I smell something	I don't know what the odor is	No Answer	0	51	0														5
118-58-1	W215104	8363	Benzyl salicylate	1/1,000	1	1	M	Black	Non-Hispanic	45	525	I smell something	I don't know what the odor is	No Answer	51	18	17									73				8	73
118-58-1	W215104	8363	Benzyl salicylate	1/10	1	1	M	Black	Non-Hispanic	45	757	I smell something	I don't know what the odor is	No Answer	0	51	0
118-93-4	W354805	8375	2-Hydroxyacetophenone	1/1,000	1	1	M	Black	Non-Hispanic	45	147	I smell something	I don't know what the odor is	No Answer	90	18	25											49
118-93-4	W354805	8375	2-Hydroxyacetophenone	1/100,000	1	1	M	Black	Non-Hispanic	45	503	I smell something	I don't know what the odor is	No Answer	0	51	0																				5
1191-43-1	W349518	14491	1,6-Hexanedithiol	1/10,000,000	1	1	M	Black	Non-Hispanic	45	201	I smell something	I don't know what the odor is	No Answer	0	45	0										6										8
1191-43-1	W349518	14491	1,6-Hexanedithiol	1/100,000	1	1	M	Black	Non-Hispanic	45	322	I smell something	I don't know what the odor is	No Answer	73	16	13									78
119-36-8	M6752	4133	methyl salicylate	1/1,000	1	1	M	Black	Non-Hispanic	45	514	I smell something	I know what the odor is	peptol bismol	59	52	100											9									1
119-36-8	M6752	4133	methyl salicylate	1/100,000	1	1	M	Black	Non-Hispanic	45	523	I smell something	I don't know what the odor is	No Answer	59	58	61			7	8
1193-79-9	W360902	14514	2-Acetyl-5-methylfuran	1/1,000	1	1	M	Black	Non-Hispanic	45	42	I smell something	I don't know what the odor is	No Answer	56	34	64											75									77
1193-79-9	W360902	14514	2-Acetyl-5-methylfuran	1/100,000	1	1	M	Black	Non-Hispanic	45	56	I smell something	I don't know what the odor is	No Answer	0	53	0
119-61-9	W213403	3102	benzophenone	1/1,000	1	1	M	Black	Non-Hispanic	45	701	I smell something	I don't know what the odor is	No Answer	0	54	0			53				53				55									55
119-61-9	W213403	3102	benzophenone	1/10	1	1	M	Black	Non-Hispanic	45	933	I smell something	I don't know what the odor is	No Answer	60	32	30									5							9
119-84-6	W238104	660	Dihydrocoumarin	1/1,000	1	1	M	Black	Non-Hispanic	45	363	I smell something	I don't know what the odor is	No Answer	78	77	82			74				75
119-84-6	W238104	660	Dihydrocoumarin	1/100,000	1	1	M	Black	Non-Hispanic	45	460	I smell something	I don't know what the odor is	No Answer	68	62	61	77	75
120-14-9	W310905	8419	Veratraldehyde	1/1,000	1	1	M	Black	Non-Hispanic	45	773	I smell something	I know what the odor is	dirty clothes	0	45	46													71	8
120-14-9	W310905	8419	Veratraldehyde	1/10	1	1	M	Black	Non-Hispanic	45	866	I smell something	I don't know what the odor is	No Answer	63	69	72	83	47	78
120-24-1	W247707	6114390	Isoeugenyl phenylacetate	1/1,000	1	1	M	Black	Non-Hispanic	45	416	I smell something	I don't know what the odor is	No Answer	74	75	79	5	56	51	59			54
120-24-1	W247707	6114390	Isoeugenyl phenylacetate	1/100,000	1	1	M	Black	Non-Hispanic	45	417	I smell something	I don't know what the odor is	No Answer	7	75	63			49				48
120-50-3	W218502	61048	Isobutyl benzoate	1/10	1	1	M	Black	Non-Hispanic	45	296	I smell something	I don't know what the odor is	No Answer	42	57	57			69				73
120-50-3	W218502	61048	Isobutyl benzoate	1/1,000	1	1	M	Black	Non-Hispanic	45	656	I smell something	I don't know what the odor is	No Answer	61	56	54							37													59
120-51-4	W213802	2345	Benzyl benzoate	1/10	1	1	M	Black	Non-Hispanic	45	329	I smell something	I don't know what the odor is	No Answer	14	69	8			55				58
120-51-4	W213802	2345	Benzyl benzoate	1/1,000	1	1	M	Black	Non-Hispanic	45	333	I smell something	I don't know what the odor is	No Answer	0	47	0
120-57-0	w29110-2	8438	piperonal	1/1,000	1	1	M	Black	Non-Hispanic	45	423	I smell something	I don't know what the odor is	No Answer	66	81	78			76	72			79
120-57-0	w29110-2	8438	piperonal	1/10	1	1	M	Black	Non-Hispanic	45	572	I smell something	I don't know what the odor is	No Answer	60	58	65			51	54			55
120-58-1	329606	637796	Isosafrole	1/100,000	1	1	M	Black	Non-Hispanic	45	274	I smell something	I don't know what the odor is	No Answer	0	53	0			7
120-58-1	329606	637796	Isosafrole	1/1,000	1	1	M	Black	Non-Hispanic	45	471	I smell something	I don't know what the odor is	No Answer	75	83	77	77						75	27												5
120-92-3	W391018	8452	Cyclopentanone	1/10	1	1	M	Black	Non-Hispanic	45	45	I smell something	I know what the odor is	paint	64	40	60																				1
120-92-3	W391018	8452	Cyclopentanone	1/1,000	1	1	M	Black	Non-Hispanic	45	106	I smell something	I don't know what the odor is	No Answer	3	38	9									5							61
121-32-4	W246409	8467	Ethyl Vanillin	1/10	1	1	M	Black	Non-Hispanic	45	186	I smell something	I know what the odor is	chocolate	75	80	81	86	9	84
121-32-4	W246409	8467	Ethyl Vanillin	1/1,000	1	1	M	Black	Non-Hispanic	45	395	I smell something	I don't know what the odor is	No Answer	78	82	81	7		69				72
121-33-5	V110-4	1183	vanillin	1/1,000	1	1	M	Black	Non-Hispanic	45	53	I smell something	I don't know what the odor is	No Answer	63	58	76	82		73
121-33-5	V110-4	1183	vanillin	1/10	1	1	M	Black	Non-Hispanic	45	601	I smell something	I know what the odor is	chocolate	75	84	83	1	1	1
121-34-6	h36001	8468	4-hydroxy-3-methoxybenzoic acid	1/1,000	1	1	M	Black	Non-Hispanic	45	634	I smell something	I don't know what the odor is	No Answer	3	95	32			78	56
121-34-6	h36001	8468	4-hydroxy-3-methoxybenzoic acid	1/10	1	1	M	Black	Non-Hispanic	45	724	I smell something	I don't know what the odor is	No Answer	65	51	69							49				49									48
122-03-2	W23410-9	326	cuminaldehyde	1/1,000	1	1	M	Black	Non-Hispanic	45	94	I smell something	I don't know what the odor is	No Answer	0	58	0			7
122-03-2	W23410-9	326	cuminaldehyde	1/100,000	1	1	M	Black	Non-Hispanic	45	952	I smell something	I don't know what the odor is	No Answer	0	44	0
122-40-7	W206105	31209	alpha-Amylcinnamaldehyde	1/1,000	1	1	M	Black	Non-Hispanic	45	23	I smell something	I don't know what the odor is	No Answer	81	15	21													84	77
122-40-7	W206105	31209	alpha-Amylcinnamaldehyde	1/10	1	1	M	Black	Non-Hispanic	45	109	I smell something	I don't know what the odor is	No Answer	45	53	53			56
122-43-0	W220906	31210	Butyl phenylacetate	1/1,000	1	1	M	Black	Non-Hispanic	45	466	I smell something	I don't know what the odor is	No Answer	75	68	64			68				49													5
122-43-0	W220906	31210	Butyl phenylacetate	1/100,000	1	1	M	Black	Non-Hispanic	45	830	I smell something	I don't know what the odor is	No Answer	0	48	0													5
122-63-4	W215007	31219	Benzyl propionate	1/1,000	1	1	M	Black	Non-Hispanic	45	141	I smell something	I don't know what the odor is	No Answer	45	58	53			48				49				48
122-63-4	W215007	31219	Benzyl propionate	1/100,000	1	1	M	Black	Non-Hispanic	45	537	I smell something	I don't know what the odor is	No Answer	84	7	22									7				81	78
122-67-8	W219304	778574	Isobutyl cinnamate	1/10	1	1	M	Black	Non-Hispanic	45	196	I smell something	I don't know what the odor is	No Answer	78	20	22									83				85
122-67-8	W219304	778574	Isobutyl cinnamate	1/1,000	1	1	M	Black	Non-Hispanic	45	583	I smell something	I don't know what the odor is	No Answer	0	47	0
122-70-3	W286702	31225	Phenethyl propionate	1/100,000	1	1	M	Black	Non-Hispanic	45	6	I smell something	I don't know what the odor is	No Answer	0	54	0
122-70-3	W286702	31225	Phenethyl propionate	1/1,000	1	1	M	Black	Non-Hispanic	45	119	I smell something	I don't know what the odor is	No Answer	43	79	32			5	53
122-74-7	W289701	61052	3-Phenylpropyl propionate	1/100,000	1	1	M	Black	Non-Hispanic	45	74	I smell something	I don't know what the odor is	No Answer	20	83	20			77	73
122-74-7	W289701	61052	3-Phenylpropyl propionate	1/1,000	1	1	M	Black	Non-Hispanic	45	531	I smell something	I don't know what the odor is	No Answer	72	21	25									72				72
122-97-4	W288500	31234	3-Phenyl-1-propanol	1/1,000	1	1	M	Black	Non-Hispanic	45	157	I smell something	I don't know what the odor is	No Answer	41	52	7			21						23
122-97-4	W288500	31234	3-Phenyl-1-propanol	1/100,000	1	1	M	Black	Non-Hispanic	45	506	I smell something	I don't know what the odor is	No Answer	54	56	54			69
123-08-0	W398403	126	4-Hydroxybenzaldehyde	1/1,000	1	1	M	Black	Non-Hispanic	45	403	I smell something	I don't know what the odor is	No Answer	7	62	52														21
123-08-0	W398403	126	4-Hydroxybenzaldehyde	1/10	1	1	M	Black	Non-Hispanic	45	883	I smell something	I don't know what the odor is	No Answer	37	60	37			72
123-11-5	W267007	31244	p-Anisaldehyde	1/1,000	1	1	M	Black	Non-Hispanic	45	144	I smell something	I don't know what the odor is	No Answer	65	73	73			51
123-11-5	W267007	31244	p-Anisaldehyde	1/100,000	1	1	M	Black	Non-Hispanic	45	504	I smell something	I don't know what the odor is	No Answer	63	62	65			72	67
123-19-3	W254606	31246	4-Heptanone	1/100,000	1	1	M	Black	Non-Hispanic	45	560	I smell something	I don't know what the odor is	No Answer	60	46	61											74									73
123-19-3	W254606	31246	4-Heptanone	1/1,000	1	1	M	Black	Non-Hispanic	45	893	I smell something	I don't know what the odor is	No Answer	74	16	65											74									83
123-25-1	112402	31249	diethyl succinate	1/10	1	1	M	Black	Non-Hispanic	45	633	I smell something	I don't know what the odor is	No Answer	76	80	55			74																	73
123-25-1	112402	31249	diethyl succinate	1/1,000	1	1	M	Black	Non-Hispanic	45	909	I smell something	I don't know what the odor is	No Answer	59	72	39			49
123-32-0	175420	31252	2,5-dimethyl pyrazine	1/100,000	1	1	M	Black	Non-Hispanic	45	306	I smell something	I don't know what the odor is	No Answer	59	39	21							8		53
123-32-0	175420	31252	2,5-dimethyl pyrazine	1/10,000,000	1	1	M	Black	Non-Hispanic	45	824	I smell something	I don't know what the odor is	No Answer	24	12	6													81
123-51-3	w20571-0	31260	isoamyl alcohol	1/100,000	1	1	M	Black	Non-Hispanic	45	550	I smell something	I don't know what the odor is	No Answer	52	51	21			21
123-51-3	w20571-0	31260	isoamyl alcohol	1/1,000	1	1	M	Black	Non-Hispanic	45	991	I smell something	I don't know what the odor is	No Answer	6	2	0									1
123-66-0	W243906	31265	ethyl hexanoate	1/100,000	1	1	M	Black	Non-Hispanic	45	288	I smell something	I don't know what the odor is	No Answer	54	59	59			72
123-66-0	W243906	31265	ethyl hexanoate	1/1,000	1	1	M	Black	Non-Hispanic	45	468	I smell something	I don't know what the odor is	No Answer	77	79	79	53		59	53			76
123-68-2	w203203	31266	allyl hexanoate	1/1,000	1	1	M	Black	Non-Hispanic	45	553	I smell something	I don't know what the odor is	No Answer	61	79	76			7	36			24
123-68-2	w203203	31266	allyl hexanoate	1/100,000	1	1	M	Black	Non-Hispanic	45	595	I smell something	I don't know what the odor is	No Answer	0	52	0																				8
123-72-8	20711	261	butyraldehyde	1/1,000	1	1	M	Black	Non-Hispanic	45	439	I smell something	I don't know what the odor is	No Answer	76	9	74									85				88
123-72-8	20711	261	butyraldehyde	1/100,000	1	1	M	Black	Non-Hispanic	45	821	I smell something	I don't know what the odor is	No Answer	65	15	16													86
123-75-1	83241	31268	Pyrrolidine	1/10,000,000	1	1	M	Black	Non-Hispanic	45	239	I smell something	I don't know what the odor is	No Answer	11	16	9									64
123-75-1	83241	31268	Pyrrolidine	1/100,000	1	1	M	Black	Non-Hispanic	45	794	I smell something	I don't know what the odor is	No Answer	0	52	0			18
123-86-4	28,772-5	31272	butyl acetate	1/1,000	1	1	M	Black	Non-Hispanic	45	745	I smell something	I know what the odor is	glue	80	22	82											94									96
123-86-4	28,772-5	31272	butyl acetate	1/100,000	1	1	M	Black	Non-Hispanic	45	852	I smell something	I don't know what the odor is	No Answer	0	47	0									9
123-92-2	112674	31276	isopentyl acetate	1/100,000	1	1	M	Black	Non-Hispanic	45	319	I smell something	I don't know what the odor is	No Answer	50	43	0											53									7
123-92-2	112674	31276	isopentyl acetate	1/1,000	1	1	M	Black	Non-Hispanic	45	881	I smell something	I don't know what the odor is	No Answer	17	19	6													14
124-04-9	W201103	196	Adipic acid	1/1,000	1	1	M	Black	Non-Hispanic	45	309	I smell something	I don't know what the odor is	No Answer	0	47	0
124-04-9	W201103	196	Adipic acid	1/10	1	1	M	Black	Non-Hispanic	45	694	I smell something	I don't know what the odor is	No Answer	41	79	48			72
124-06-1	W244503	31283	Ethyl myristate	1/1,000	1	1	M	Black	Non-Hispanic	45	173	I smell something	I don't know what the odor is	No Answer	0	48	0
124-06-1	W244503	31283	Ethyl myristate	1/10	1	1	M	Black	Non-Hispanic	45	443	I smell something	I don't know what the odor is	No Answer	62	20	49									71				47			79				53
124-07-2	W279900	379	Octanoic acid	1/100,000	1	1	M	Black	Non-Hispanic	45	659	I smell something	I don't know what the odor is	No Answer	0	52	0			9
124-07-2	W279900	379	Octanoic acid	1/1,000	1	1	M	Black	Non-Hispanic	45	912	I smell something	I don't know what the odor is	No Answer	73	10	63																75
124-13-0	O-560-8	454	octanal	1/1,000	1	1	M	Black	Non-Hispanic	45	337	I smell something	I don't know what the odor is	No Answer	57	39	21									54
124-13-0	O-560-8	454	octanal	1/100,000	1	1	M	Black	Non-Hispanic	45	792	I smell something	I don't know what the odor is	No Answer	33	54	8																			4
127-17-3	15940	1060	Pyruvic Acid	1/1,000	1	1	M	Black	Non-Hispanic	45	143	I smell something	I don't know what the odor is	No Answer	53	42	54									71
127-17-3	15940	1060	Pyruvic Acid	1/100,000	1	1	M	Black	Non-Hispanic	45	948	I smell something	I don't know what the odor is	No Answer	5	3	2									96
128-37-0	W218405	31404	Butylated hydroxytoluene	1/10	1	1	M	Black	Non-Hispanic	45	159	I smell something	I don't know what the odor is	No Answer	0	49	0
128-37-0	W218405	31404	Butylated hydroxytoluene	1/1,000	1	1	M	Black	Non-Hispanic	45	327	I smell something	I don't know what the odor is	No Answer	0	26	15									52				76
133-18-6	W285900	8615	Phenethyl anthranilate	1/1,000	1	1	M	Black	Non-Hispanic	45	343	I smell something	I don't know what the odor is	No Answer	0	48	0																56
133-18-6	W285900	8615	Phenethyl anthranilate	1/10	1	1	M	Black	Non-Hispanic	45	658	I smell something	I don't know what the odor is	No Answer	2	45	1											9
133-37-9	W304401	875	DL-Tartaric acid	1/10	1	1	M	Black	Non-Hispanic	45	500	I smell something	I don't know what the odor is	No Answer	5	52	45
133-37-9	W304401	875	DL-Tartaric acid	1/1,000	1	1	M	Black	Non-Hispanic	45	563	I smell something	I don't know what the odor is	No Answer	0	52	0
134-20-3	W268208	8635	Methyl anthranilate	1/1,000	1	1	M	Black	Non-Hispanic	45	190	I smell something	I don't know what the odor is	No Answer	73	80	82	72		69	72			52
134-20-3	W268208	8635	Methyl anthranilate	1/100,000	1	1	M	Black	Non-Hispanic	45	292	I smell something	I don't know what the odor is	No Answer	20	83	19			71				49
135-02-4	W407701	8658	o-Anisaldehyde	1/100,000	1	1	M	Black	Non-Hispanic	45	88	I smell something	I don't know what the odor is	No Answer	23	12	82											74									8
135-02-4	W407701	8658	o-Anisaldehyde	1/1,000	1	1	M	Black	Non-Hispanic	45	268	I smell something	I don't know what the odor is	No Answer	91	45	56											67									75
135-02-4	W407701	8658	o-Anisaldehyde (replicate)	1/100,000	1	1	M	Black	Non-Hispanic	45	410	I smell something	I don't know what the odor is	No Answer	24	16	47									76							5				12
135-02-4	W407701	8658	o-Anisaldehyde (replicate)	1/1,000	1	1	M	Black	Non-Hispanic	45	623	I smell something	I don't know what the odor is	No Answer	76	55	54			58				58				58									58
13532-18-8	W272000	61641	Methyl 3-(methylthio)propionate	1/10,000,000	1	1	M	Black	Non-Hispanic	45	15	I smell something	I don't know what the odor is	No Answer	0	48	0													81
13532-18-8	W272000	61641	Methyl 3-(methylthio)propionate	1/100,000	1	1	M	Black	Non-Hispanic	45	105	I smell something	I don't know what the odor is	No Answer	76	10	22									54							57
13623-11-5	219185	61653	2,4,5-Trimethylthiazole	1/100,000	1	1	M	Black	Non-Hispanic	45	256	I smell something	I don't know what the odor is	No Answer	60	48	55			8
13623-11-5	219185	61653	2,4,5-Trimethylthiazole	1/10,000,000	1	1	M	Black	Non-Hispanic	45	415	I smell something	I don't know what the odor is	No Answer	57	31	46																				47
13678-67-6	W323802	61659	2,2'-(Thiodimethylene)difuran	1/100,000	1	1	M	Black	Non-Hispanic	45	317	I smell something	I don't know what the odor is	No Answer	92	5	1										95
13678-67-6	W323802	61659	2,2'-(Thiodimethylene)difuran	1/1,000	1	1	M	Black	Non-Hispanic	45	368	I smell something	I don't know what the odor is	No Answer	93	0	0									1				1	1		1
137-00-8	190675	1136	4-Methyl-5-thiazoleethanol	1/1,000	1	1	M	Black	Non-Hispanic	45	787	I smell something	I don't know what the odor is	No Answer	73	22	59	26										24									47
137-00-8	190675	1136	4-Methyl-5-thiazoleethanol	1/100,000	1	1	M	Black	Non-Hispanic	45	884	I smell something	I don't know what the odor is	No Answer	26	13	22									56
137-06-4	W324000	8712	o-Toluenethiol	1/100,000	1	1	M	Black	Non-Hispanic	45	252	I smell something	I don't know what the odor is	No Answer	57	59	40			19
137-06-4	W324000	8712	o-Toluenethiol	1/10,000,000	1	1	M	Black	Non-Hispanic	45	513	I smell something	I don't know what the odor is	No Answer	60	35	59																				72
13708-12-8	W320307	61670	5-Methylquinoxaline	1/100,000	1	1	M	Black	Non-Hispanic	45	819	I smell something	I don't know what the odor is	No Answer	65	2	0													91
13708-12-8	W320307	61670	5-Methylquinoxaline	1/10,000,000	1	1	M	Black	Non-Hispanic	45	894	I smell something	I don't know what the odor is	No Answer	3	63	0			8
137-32-6	133051	8723	2-Methyl-1-butanol (replicate)	1/1,000	1	1	M	Black	Non-Hispanic	45	359	I smell something	I don't know what the odor is	No Answer	79	36	85											67									78
137-32-6	133051	8723	2-Methyl-1-butanol	1/100,000	1	1	M	Black	Non-Hispanic	45	433	I smell something	I don't know what the odor is	No Answer	17	43	45									34				2
137-32-6	133051	8723	2-Methyl-1-butanol	1/1,000	1	1	M	Black	Non-Hispanic	45	735	I smell something	I don't know what the odor is	No Answer	92	46	73											75									7
137-32-6	133051	8723	2-Methyl-1-butanol (replicate)	1/100,000	1	1	M	Black	Non-Hispanic	45	813	I smell something	I don't know what the odor is	No Answer	6	63	0			23
13925-00-3	W328103	26331	2-ethyl pyrazine	1/100,000	1	1	M	Black	Non-Hispanic	45	165	I smell something	I don't know what the odor is	No Answer	20	56	36			17		19				16
13925-00-3	W328103	26331	2-ethyl pyrazine	1/1,000	1	1	M	Black	Non-Hispanic	45	286	I smell something	I don't know what the odor is	No Answer	62	41	58	53						11
140-10-3	W228818	444539	trans-Cinnamic acid	1/1,000	1	1	M	Black	Non-Hispanic	45	605	I smell something	I don't know what the odor is	No Answer	54	9	9													77
140-10-3	W228818	444539	trans-Cinnamic acid	1/10	1	1	M	Black	Non-Hispanic	45	719	I smell something	I know what the odor is	A hot bun	72	75	78	1	1	1				1					1
140-11-4	B15805	8785	benzyl acetate	1/100,000	1	1	M	Black	Non-Hispanic	45	585	I smell something	I don't know what the odor is	No Answer	55	54	56			76	73			71
140-11-4	B15805	8785	benzyl acetate	1/1,000	1	1	M	Black	Non-Hispanic	45	853	I smell something	I don't know what the odor is	No Answer	79	18	22													53
140-39-6	W307300	8797	p-Tolyl acetate	1/100,000	1	1	M	Black	Non-Hispanic	45	365	I smell something	I don't know what the odor is	No Answer	66	78	76							52				18									11
140-39-6	W307300	8797	p-Tolyl acetate	1/1,000	1	1	M	Black	Non-Hispanic	45	666	I smell something	I don't know what the odor is	No Answer	73	59	66			51				53				55									6
140-67-0	W241105	8815	4-Allylanisole	1/1,000	1	1	M	Black	Non-Hispanic	45	3	I smell something	I don't know what the odor is	No Answer	75	84	86			77	77
140-67-0	W241105	8815	4-Allylanisole	1/100,000	1	1	M	Black	Non-Hispanic	45	907	I smell something	I don't know what the odor is	No Answer	0	34	0						9
141-12-8	W277304	1549025	Neryl acetate	1/1,000	1	1	M	Black	Non-Hispanic	45	302	I smell something	I don't know what the odor is	No Answer	0	45	0									9
141-12-8	W277304	1549025	Neryl acetate	1/10	1	1	M	Black	Non-Hispanic	45	565	I smell something	I don't know what the odor is	No Answer	60	31	34									22
141-78-6	27,052-0	8857	ethyl acetate	1/100,000	1	1	M	Black	Non-Hispanic	45	248	I smell something	I don't know what the odor is	No Answer	14	85	20			72
141-78-6	27,052-0	8857	ethyl acetate	1/1,000	1	1	M	Black	Non-Hispanic	45	388	I smell something	I don't know what the odor is	No Answer	0	48	0
142-19-8	W203106	8878	Allyl heptanoate	1/1,000	1	1	M	Black	Non-Hispanic	45	220	I smell something	I don't know what the odor is	No Answer	70	70	67			74				81
142-19-8	W203106	8878	Allyl heptanoate	1/100,000	1	1	M	Black	Non-Hispanic	45	554	I smell something	I don't know what the odor is	No Answer	55	54	45			68
142-62-1	c2250	8892	caproic acid	1/1,000	1	1	M	Black	Non-Hispanic	45	311	I smell something	I don't know what the odor is	No Answer	100	0	0													1	1		1
142-62-1	c2250	8892	caproic acid	1/100,000	1	1	M	Black	Non-Hispanic	45	577	I smell something	I don't know what the odor is	No Answer	64	21	20									79
142-92-7	108154	8908	hexyl acetate	1/100,000	1	1	M	Black	Non-Hispanic	45	175	I smell something	I don't know what the odor is	No Answer	0	50	0
142-92-7	108154	8908	hexyl acetate	1/1,000	1	1	M	Black	Non-Hispanic	45	873	I smell something	I don't know what the odor is	No Answer	62	60	60			57				57
143-07-7	W261408	3893	Lauric acid (replicate)	1/10	1	1	M	Black	Non-Hispanic	45	122	I smell something	I don't know what the odor is	No Answer	57	28	59			22													25
143-07-7	W261408	3893	Lauric acid	1/10	1	1	M	Black	Non-Hispanic	45	336	I smell something	I don't know what the odor is	No Answer	60	32	18													1
143-07-7	W261408	3893	Lauric acid (replicate)	1/1,000	1	1	M	Black	Non-Hispanic	45	613	I smell something	I don't know what the odor is	No Answer	0	54	53			74
143-07-7	W261408	3893	Lauric acid	1/1,000	1	1	M	Black	Non-Hispanic	45	712	I smell something	I don't know what the odor is	No Answer	0	55	0			55
143-08-8	13,121-0	8914	nonanol	1/1,000	1	1	M	Black	Non-Hispanic	45	193	I smell something	I know what the odor is	soap	59	60	68																				5
143-08-8	13,121-0	8914	nonanol	1/100,000	1	1	M	Black	Non-Hispanic	45	279	I smell something	I don't know what the odor is	No Answer	0	51	0			6
143-13-5	W278807	8918	Nonyl acetate	1/10	1	1	M	Black	Non-Hispanic	45	250	I smell something	I don't know what the odor is	No Answer	76	53	62			82
143-13-5	W278807	8918	Nonyl acetate	1/1,000	1	1	M	Black	Non-Hispanic	45	299	I smell something	I don't know what the odor is	No Answer	49	51	0			6
1438-94-4	W328405	15037	1-Furfurylpyrrole	1/1,000	1	1	M	Black	Non-Hispanic	45	428	I smell something	I don't know what the odor is	No Answer	91	31	63																				1
1438-94-4	W328405	15037	1-Furfurylpyrrole	1/100,000	1	1	M	Black	Non-Hispanic	45	879	I smell something	I don't know what the odor is	No Answer	16	9	10													72
14765-30-1	W326100	61771	2-sec-Butylcyclohexanone	1/1,000	1	1	M	Black	Non-Hispanic	45	86	I smell something	I don't know what the odor is	No Answer	55	48	53											9									78
14765-30-1	W326100	61771	2-sec-Butylcyclohexanone	1/10	1	1	M	Black	Non-Hispanic	45	878	I smell something	I don't know what the odor is	No Answer	61	63	64			57				58				7									8
147-85-3	W331902	145742	L-Proline	1/10	1	1	M	Black	Non-Hispanic	45	593	I smell something	I don't know what the odor is	No Answer	100	0	0									1				1	1		1
147-85-3	W331902	145742	L-Proline	1/1,000	1	1	M	Black	Non-Hispanic	45	996	I smell something	I don't know what the odor is	No Answer	0	20	0									7
149-57-5	W515302	8697	2-Ethylhexanoic acid	1/10	1	1	M	Black	Non-Hispanic	45	202	I smell something	I don't know what the odor is	No Answer	77	18	11													77
149-57-5	W515302	8697	2-Ethylhexanoic acid	1/1,000	1	1	M	Black	Non-Hispanic	45	463	I smell something	I don't know what the odor is	No Answer	75	32	64									44				76	79		78
150-30-1	W372609	994	DL-Phenylalanine (replicate)	1/1,000	1	1	M	Black	Non-Hispanic	45	36	I smell something	I don't know what the odor is	No Answer	16	6	0									54				7
150-30-1	W372609	994	DL-Phenylalanine	1/1,000	1	1	M	Black	Non-Hispanic	45	145	I smell something	I don't know what the odor is	No Answer	42	18	55							48		55
150-30-1	W372609	994	DL-Phenylalanine (replicate)	1/10	1	1	M	Black	Non-Hispanic	45	269	I smell something	I don't know what the odor is	No Answer	41	55	45			5
150-30-1	W372609	994	DL-Phenylalanine	1/10	1	1	M	Black	Non-Hispanic	45	972	I smell something	I don't know what the odor is	No Answer	76	35	29																	75
150-60-7	W361704	9012	Benzyl disulfide	1/1,000	1	1	M	Black	Non-Hispanic	45	426	I smell something	I don't know what the odor is	No Answer	78	89	81						52	55		29				25	21
150-60-7	W361704	9012	Benzyl disulfide	1/10	1	1	M	Black	Non-Hispanic	45	484	I smell something	I know what the odor is	burnt plastic	100	0	100										1										1
150-78-7	D131350	9016	dimethoxy benzene	1/10,000,000	1	1	M	Black	Non-Hispanic	45	418	I smell something	I don't know what the odor is	No Answer	3	35	40														13
150-78-7	D131350	9016	dimethoxy benzene	1/100,000	1	1	M	Black	Non-Hispanic	45	944	I smell something	I don't know what the odor is	No Answer	2	7	0									94
151-05-3	W239208	9024	alpha,alpha-Dimethylphenethyl acetate	1/10	1	1	M	Black	Non-Hispanic	45	1	I smell something	I don't know what the odor is	No Answer	57	63	58			19
151-05-3	W239208	9024	alpha,alpha-Dimethylphenethyl acetate	1/1,000	1	1	M	Black	Non-Hispanic	45	491	I smell something	I don't know what the odor is	No Answer	0	49	0
151-10-0	W238503	9025	1,3-Dimethoxybenzene	1/1,000	1	1	M	Black	Non-Hispanic	45	445	I smell something	I don't know what the odor is	No Answer	74	75	77			55				53
151-10-0	W238503	9025	1,3-Dimethoxybenzene	1/100,000	1	1	M	Black	Non-Hispanic	45	522	I smell something	I don't know what the odor is	No Answer	52	53	46			29				26
1516-17-2	W413201	5363491	trans,trans-2,4-Hexadienyl acetate (replicate)	1/10	1	1	M	Black	Non-Hispanic	45	321	I smell something	I don't know what the odor is	No Answer	0	49	0
1516-17-2	W413201	5363491	trans,trans-2,4-Hexadienyl acetate	1/1,000	1	1	M	Black	Non-Hispanic	45	390	I smell something	I don't know what the odor is	No Answer	6	17	0													1
1516-17-2	W413201	5363491	trans,trans-2,4-Hexadienyl acetate	1/10	1	1	M	Black	Non-Hispanic	45	487	I smell something	I don't know what the odor is	No Answer	53	21	76										69
1516-17-2	W413201	5363491	trans,trans-2,4-Hexadienyl acetate (replicate)	1/1,000	1	1	M	Black	Non-Hispanic	45	539	I smell something	I don't know what the odor is	No Answer	0	52	0			23
15356-60-2	63658	165675	( + )-menthol	1/1,000	1	1	M	Black	Non-Hispanic	45	68	I smell something	I don't know what the odor is	No Answer	82	10	18																				74
15356-60-2	63658	165675	( + )-menthol	1/10	1	1	M	Black	Non-Hispanic	45	934	I smell something	I know what the odor is	mouthwash	80	49	61			8	9			13
15679-12-6	W368008	27440	2-Ethyl-4-methylthiazole	1/1,000	1	1	M	Black	Non-Hispanic	45	52	I smell something	I don't know what the odor is	No Answer	77	14	62											83									89
15679-12-6	W368008	27440	2-Ethyl-4-methylthiazole	1/100,000	1	1	M	Black	Non-Hispanic	45	731	I smell something	I don't know what the odor is	No Answer	74	54	78													52	53						51
15679-19-3	W334006	61809	2-Ethoxythiazole	1/1,000	1	1	M	Black	Non-Hispanic	45	50	I smell something	I don't know what the odor is	No Answer	73	10	60									55											69
15679-19-3	W334006	61809	2-Ethoxythiazole	1/100,000	1	1	M	Black	Non-Hispanic	45	483	I smell something	I don't know what the odor is	No Answer	76	20	79									5	23	45									49
15707-23-0	W315508	27457	2-Ethyl-3-methylpyrazine	1/1,000	1	1	M	Black	Non-Hispanic	45	609	I smell something	I don't know what the odor is	No Answer	79	37	52	8
15707-23-0	W315508	27457	2-Ethyl-3-methylpyrazine	1/100,000	1	1	M	Black	Non-Hispanic	45	673	I smell something	I don't know what the odor is	No Answer	79	16	59										77
15707-24-1	292982	27458	2,3-Diethylpyrazine	1/10,000,000	1	1	M	Black	Non-Hispanic	45	505	I smell something	I don't know what the odor is	No Answer	54	28	53													53			57
15707-24-1	292982	27458	2,3-Diethylpyrazine	1/100,000	1	1	M	Black	Non-Hispanic	45	528	I smell something	I know what the odor is	mold	100	0	100																1
1618-26-4	W387800	15380	Bis(methylthio)methane	1/10,000,000	1	1	M	Black	Non-Hispanic	45	156	I smell something	I don't know what the odor is	No Answer	0	49	0
1618-26-4	W387800	15380	Bis(methylthio)methane	1/100,000	1	1	M	Black	Non-Hispanic	45	364	I smell something	I don't know what the odor is	No Answer	100	0	18									1				1	1		1
16409-46-4	W266906	565690	Menthyl isovalerate	1/1,000	1	1	M	Black	Non-Hispanic	45	76	I smell something	I don't know what the odor is	No Answer	43	61	41			73
16409-46-4	W266906	565690	Menthyl isovalerate	1/100,000	1	1	M	Black	Non-Hispanic	45	289	I smell something	I don't know what the odor is	No Answer	0	52	0			4
16630-66-3	359440	85522	Methyl (methylthio)acetate	1/1,000	1	1	M	Black	Non-Hispanic	45	393	I smell something	I know what the odor is	sour milk	84	7	76									1
16630-66-3	359440	85522	Methyl (methylthio)acetate	1/100,000	1	1	M	Black	Non-Hispanic	45	994	I smell something	I don't know what the odor is	No Answer	65	29	20																				82
1679-07-8	W326208	15510	Cyclopentanethiol	1/100,000	1	1	M	Black	Non-Hispanic	45	64	I smell something	I don't know what the odor is	No Answer	100	0	21													1
1679-07-8	W326208	15510	Cyclopentanethiol	1/10,000,000	1	1	M	Black	Non-Hispanic	45	582	I smell something	I don't know what the odor is	No Answer	88	9	2									93				1	1	1	1
17102-64-6	W392200	641256	trans,trans-2,4-Hexadien-1-ol	1/100,000	1	1	M	Black	Non-Hispanic	45	481	I smell something	I don't know what the odor is	No Answer	18	60	58							31													47
17102-64-6	W392200	641256	trans,trans-2,4-Hexadien-1-ol	1/1,000	1	1	M	Black	Non-Hispanic	45	882	I smell something	I don't know what the odor is	No Answer	3	55	0			4
1731-84-6	W272418	15606	Methyl nonanoate	1/1,000	1	1	M	Black	Non-Hispanic	45	703	I smell something	I don't know what the odor is	No Answer	76	75	81	64		54	62			57	54
1731-84-6	W272418	15606	Methyl nonanoate	1/100,000	1	1	M	Black	Non-Hispanic	45	707	I smell something	I don't know what the odor is	No Answer	53	77	62			75	77
1759-28-0	W331309	15654	4-Methyl-5-vinylthiazole	1/1,000	1	1	M	Black	Non-Hispanic	45	236	I smell something	I don't know what the odor is	No Answer	78	21	61										74
1759-28-0	W331309	15654	4-Methyl-5-vinylthiazole	1/100,000	1	1	M	Black	Non-Hispanic	45	671	I smell something	I don't know what the odor is	No Answer	18	13	22									25
1797-74-6	W203904	15717	Allyl phenylacetate	1/10,000,000	1	1	M	Black	Non-Hispanic	45	535	I smell something	I don't know what the odor is	No Answer	46	46	23									52				58	57
1797-74-6	W203904	15717	Allyl phenylacetate	1/100,000	1	1	M	Black	Non-Hispanic	45	549	I smell something	I don't know what the odor is	No Answer	60	17	52									54				56
18172-67-3	W290300	440967	(-)-beta-Pinene	1/10	1	1	M	Black	Non-Hispanic	45	652	I smell something	I don't know what the odor is	No Answer	61	59	57			7				77				76									75
18172-67-3	W290300	440967	(-)-beta-Pinene	1/1,000	1	1	M	Black	Non-Hispanic	45	914	I smell something	I don't know what the odor is	No Answer	0	16	0									7
18277-27-5	W337218	519539	2-(1-Methylpropyl)thiazole	1/1,000	1	1	M	Black	Non-Hispanic	45	34	I smell something	I don't know what the odor is	No Answer	81	17	58									63				64
18277-27-5	W337218	519539	2-(1-Methylpropyl)thiazole	1/100,000	1	1	M	Black	Non-Hispanic	45	316	I smell something	I don't know what the odor is	No Answer	0	49	0
18368-91-7	W349100	106997	2-Ethylfenchol	1/1,000	1	1	M	Black	Non-Hispanic	45	281	I smell something	I don't know what the odor is	No Answer	89	5	65									72
18368-91-7	W349100	106997	2-Ethylfenchol	1/100,000	1	1	M	Black	Non-Hispanic	45	974	I smell something	I don't know what the odor is	No Answer	2	12	8					8
18409-17-1	W388718	5318599	trans-2-Octen-1-ol	1/100,000	1	1	M	Black	Non-Hispanic	45	896	I smell something	I don't know what the odor is	No Answer	0	54	0			6
18409-17-1	W388718	5318599	trans-2-Octen-1-ol	1/1,000	1	1	M	Black	Non-Hispanic	45	999	I smell something	I don't know what the odor is	No Answer	74	13	16																				1
18486-69-6	W339504	61130	(1R)-(-)-Myrtenal	1/100,000	1	1	M	Black	Non-Hispanic	45	785	I smell something	I don't know what the odor is	No Answer	59	76	82			74				73													23
18486-69-6	W339504	61130	(1R)-(-)-Myrtenal	1/10,000,000	1	1	M	Black	Non-Hispanic	45	849	I smell something	I don't know what the odor is	No Answer	0	47	0													8
18640-74-9	W313408	62725	2-Isobutylthiazole	1/100,000	1	1	M	Black	Non-Hispanic	45	774	I smell something	I don't know what the odor is	No Answer	76	21	11							55				5									72
18640-74-9	W313408	62725	2-Isobutylthiazole	1/10,000,000	1	1	M	Black	Non-Hispanic	45	927	I smell something	I don't know what the odor is	No Answer	1	53	1			8
1866-31-5	W202207	641423	Allyl cinnamate	1/100,000	1	1	M	Black	Non-Hispanic	45	20	I smell something	I don't know what the odor is	No Answer	0	54	0
1866-31-5	W202207	641423	Allyl cinnamate	1/1,000	1	1	M	Black	Non-Hispanic	45	270	I smell something	I don't know what the odor is	No Answer	19	13	19	25					55
2035-99-6	W208000	16255	Isoamyl octanoate	1/10	1	1	M	Black	Non-Hispanic	45	890	I smell something	I don't know what the odor is	No Answer	21	84	21			79	79
2035-99-6	W208000	16255	Isoamyl octanoate	1/1,000	1	1	M	Black	Non-Hispanic	45	906	I smell something	I don't know what the odor is	No Answer	0	55	1			1
2051-78-7	W202118	16324	Allyl butyrate	1/1,000	1	1	M	Black	Non-Hispanic	45	355	I smell something	I don't know what the odor is	No Answer	78	3	4									77				84	71		75
2051-78-7	W202118	16324	Allyl butyrate	1/100,000	1	1	M	Black	Non-Hispanic	45	747	I smell something	I don't know what the odor is	No Answer	0	0	0									1
21145-77-7	W526401	89440	6-Acetyl-1,1,2,4,4,7-Hexamethyltetralin	1/1,000	1	1	M	Black	Non-Hispanic	45	69	I smell something	I don't know what the odor is	No Answer	1	48	0
21145-77-7	W526401	89440	6-Acetyl-1,1,2,4,4,7-Hexamethyltetralin	1/10	1	1	M	Black	Non-Hispanic	45	769	I smell something	I don't know what the odor is	No Answer	76	82	84			1				79													62
2153-26-6	W305200	16537	Terpinyl formate	1/1,000	1	1	M	Black	Non-Hispanic	45	83	I smell something	I don't know what the odor is	No Answer	0	54	0
2153-26-6	W305200	16537	Terpinyl formate	1/100,000	1	1	M	Black	Non-Hispanic	45	993	I smell something	I don't know what the odor is	No Answer	10	8	4									96
2305-25-1	W35450-3	61293	ethyl-3-hydroxyhexanoate	1/100,000	1	1	M	Black	Non-Hispanic	45	737	I smell something	I don't know what the odor is	No Answer	0	54	0																			5
2305-25-1	W35450-3	61293	ethyl-3-hydroxyhexanoate	1/1,000	1	1	M	Black	Non-Hispanic	45	775	I smell something	I don't know what the odor is	No Answer	21	76	23			72				8													53
2396-84-1	W245909	1550470	Ethyl sorbate	1/1,000	1	1	M	Black	Non-Hispanic	45	43	I smell something	I don't know what the odor is	No Answer	60	29	56																				76
2396-84-1	W245909	1550470	Ethyl sorbate	1/100,000	1	1	M	Black	Non-Hispanic	45	586	I smell something	I don't know what the odor is	No Answer	0	46	0							4
24295-03-2	W332801	520108	2-Acetylthiazole	1/100,000	1	1	M	Black	Non-Hispanic	45	32	I smell something	I don't know what the odor is	No Answer	78	19	16																				57
24295-03-2	W332801	520108	2-Acetylthiazole	1/1,000	1	1	M	Black	Non-Hispanic	45	645	I smell something	I don't know what the odor is	No Answer	100	0	58													1	1
2432-51-1	W331007	62444	Methyl thiobutyrate	1/100,000	1	1	M	Black	Non-Hispanic	45	130	I smell something	I don't know what the odor is	No Answer	92	0	78									99				1	1	1	1
2432-51-1	W331007	62444	Methyl thiobutyrate	1/1,000	1	1	M	Black	Non-Hispanic	45	217	I smell something	I know what the odor is	sour milk	100	0	100									1
2445-76-3	W257605	88454	Hexyl propionate	1/1,000	1	1	M	Black	Non-Hispanic	45	529	I smell something	I don't know what the odor is	No Answer	68	73	79	75		8	8
2445-76-3	W257605	88454	Hexyl propionate	1/100,000	1	1	M	Black	Non-Hispanic	45	897	I smell something	I don't know what the odor is	No Answer	68	61	58			7
24683-00-9	W313203	32594	2-isobutyl-3-methoxypyrazine	1/100,000	1	1	M	Black	Non-Hispanic	45	115	I smell something	I know what the odor is	a leaf	77	62	60																		58
24683-00-9	W313203	32594	2-isobutyl-3-methoxypyrazine	1/1,000	1	1	M	Black	Non-Hispanic	45	762	I smell something	I don't know what the odor is	No Answer	62	19	64																7
2497-18-9	302503	2733294	trans-2-Hexenyl acetate	1/100,000	1	1	M	Black	Non-Hispanic	45	169	I smell something	I don't know what the odor is	No Answer	61	36	63																74
2497-18-9	302503	2733294	trans-2-Hexenyl acetate	1/1,000	1	1	M	Black	Non-Hispanic	45	709	I smell something	I don't know what the odor is	No Answer	73	16	79											67									68
25013-16-5	W218308	8456	Butylated hydroxyanisole	1/10	1	1	M	Black	Non-Hispanic	45	797	I smell something	I don't know what the odor is	No Answer	79	13	22									72				69	75
25013-16-5	W218308	8456	Butylated hydroxyanisole	1/1,000	1	1	M	Black	Non-Hispanic	45	844	I smell something	I don't know what the odor is	No Answer	1	42	0													12
25152-85-6	W368806	5367706	cis-3-Hexenyl benzoate	1/100,000	1	1	M	Black	Non-Hispanic	45	579	I smell something	I don't know what the odor is	No Answer	52	51	10						8
25152-85-6	W368806	5367706	cis-3-Hexenyl benzoate	1/1,000	1	1	M	Black	Non-Hispanic	45	767	I smell something	I don't know what the odor is	No Answer	0	47	0																				8
2568-25-4	W213004	595928	Benzaldehyde propylene glycol acetal	1/1,000	1	1	M	Black	Non-Hispanic	45	9	I smell something	I don't know what the odor is	No Answer	58	51	17																				73
2568-25-4	W213004	595928	Benzaldehyde propylene glycol acetal	1/100,000	1	1	M	Black	Non-Hispanic	45	520	I smell something	I don't know what the odor is	No Answer	63	17	16									72					72
2623-23-6	W266825	220674	L-Menthyl acetate (replicate)	1/10	1	1	M	Black	Non-Hispanic	45	18	I smell something	I don't know what the odor is	No Answer	25	55	4											54
2623-23-6	W266825	220674	L-Menthyl acetate	1/1,000	1	1	M	Black	Non-Hispanic	45	488	I smell something	I don't know what the odor is	No Answer	0	48	52
2623-23-6	W266825	220674	L-Menthyl acetate	1/10	1	1	M	Black	Non-Hispanic	45	618	I smell something	I don't know what the odor is	No Answer	60	73	63			74				69				68									73
2623-23-6	W266825	220674	L-Menthyl acetate (replicate)	1/1,000	1	1	M	Black	Non-Hispanic	45	986	I smell something	I don't know what the odor is	No Answer	62	33	37									1
2639-63-6	W256811	17525	hexyl butyrate	1/1,000	1	1	M	Black	Non-Hispanic	45	437	I smell something	I know what the odor is	foot odor	100	0	100													1	1		51
2639-63-6	W256811	17525	hexyl butyrate	1/100,000	1	1	M	Black	Non-Hispanic	45	729	I smell something	I don't know what the odor is	No Answer	0	53	0														56
2705-87-5	W202606	17617	Allyl cyclohexanepropionate	1/1,000	1	1	M	Black	Non-Hispanic	45	490	I smell something	I know what the odor is	baked goods	76	74	76	48	53	27				47					17
2705-87-5	W202606	17617	Allyl cyclohexanepropionate	1/100,000	1	1	M	Black	Non-Hispanic	45	988	I smell something	I don't know what the odor is	No Answer	2	55	54			21
2721-22-4	W359009	520296	delta-Tetradecalactone (replicate)	1/100,000	1	1	M	Black	Non-Hispanic	45	379	I smell something	I don't know what the odor is	No Answer	0	49	0
2721-22-4	W359009	520296	delta-Tetradecalactone (replicate)	1/1,000	1	1	M	Black	Non-Hispanic	45	558	I smell something	I don't know what the odor is	No Answer	0	51	0							7
2721-22-4	W359009	520296	delta-Tetradecalactone	1/1,000	1	1	M	Black	Non-Hispanic	45	606	I smell something	I don't know what the odor is	No Answer	0	55	0						58
2721-22-4	W359009	520296	delta-Tetradecalactone	1/100,000	1	1	M	Black	Non-Hispanic	45	608	I smell something	I don't know what the odor is	No Answer	0	0	0									59
2785-89-9	W243604	62465	4-Ethylguaiacol	1/1,000	1	1	M	Black	Non-Hispanic	45	400	I smell something	I don't know what the odor is	No Answer	82	35	62											58									55
2785-89-9	W243604	62465	4-Ethylguaiacol	1/100,000	1	1	M	Black	Non-Hispanic	45	971	I smell something	I don't know what the odor is	No Answer	76	25	58																				1
27939-60-2	W524409	93375	Trivertal	1/100,000	1	1	M	Black	Non-Hispanic	45	901	I smell something	I don't know what the odor is	No Answer	0	46	0									6
27939-60-2	W524409	93375	Trivertal	1/1,000	1	1	M	Black	Non-Hispanic	45	954	I smell something	I don't know what the odor is	No Answer	58	22	18									1
2847-30-5	W318302	17898	2-Methoxy-3-methylpyrazine	1/100,000	1	1	M	Black	Non-Hispanic	45	129	I smell something	I don't know what the odor is	No Answer	81	16	80	42	51	61
2847-30-5	W318302	17898	2-Methoxy-3-methylpyrazine	1/1,000	1	1	M	Black	Non-Hispanic	45	693	I smell something	I don't know what the odor is	No Answer	73	45	54	22
28664-35-9	W363405	62835	4,5-Dimethyl-3-hydroxy-2,5-dihydrofuran-2-one	1/10,000,000	1	1	M	Black	Non-Hispanic	45	442	I smell something	I don't know what the odor is	No Answer	16	56	74	84	51				27
28664-35-9	W363405	62835	4,5-Dimethyl-3-hydroxy-2,5-dihydrofuran-2-one	1/100,000	1	1	M	Black	Non-Hispanic	45	750	I smell something	I don't know what the odor is	No Answer	77	78	85	76	78	82	46			76
288-47-1	151645	9256	Thiazole	1/1,000	1	1	M	Black	Non-Hispanic	45	739	I smell something	I don't know what the odor is	No Answer	0	52	0
288-47-1	151645	9256	Thiazole	1/100,000	1	1	M	Black	Non-Hispanic	45	801	I smell something	I don't know what the odor is	No Answer	0	59	0			57
290-37-9	P5,600-3	9261	pyrazine	1/100,000	1	1	M	Black	Non-Hispanic	45	619	I smell something	I don't know what the odor is	No Answer	52	53	47			53
290-37-9	P5,600-3	9261	pyrazine	1/1,000	1	1	M	Black	Non-Hispanic	45	738	I smell something	I don't know what the odor is	No Answer	43	53	24			53
3149-28-8	W330205	18467	2-Methoxypyrazine	1/1,000	1	1	M	Black	Non-Hispanic	45	352	I smell something	I don't know what the odor is	No Answer	73	23	79									69
3149-28-8	W330205	18467	2-Methoxypyrazine	1/100,000	1	1	M	Black	Non-Hispanic	45	727	I smell something	I don't know what the odor is	No Answer	81	13	77													79	7
31704-80-0	W330701	3578033	3-(5-Methyl-2-furyl)butanal	1/100,000	1	1	M	Black	Non-Hispanic	45	837	I smell something	I don't know what the odor is	No Answer	15	19	0													74
31704-80-0	W330701	3578033	3-(5-Methyl-2-furyl)butanal	1/1,000	1	1	M	Black	Non-Hispanic	45	966	I smell something	I don't know what the odor is	No Answer	75	9	2									8				89	91
3208-16-0	W367303	18554	2-Ethylfuran	1/100,000	1	1	M	Black	Non-Hispanic	45	33	I smell something	I don't know what the odor is	No Answer	57	17	8													77
3208-16-0	W367303	18554	2-Ethylfuran	1/1,000	1	1	M	Black	Non-Hispanic	45	684	I smell something	I don't know what the odor is	No Answer	13	81	54			56
3268-49-3	W274704	18635	3-(Methylthio)propionaldehyde	1/100,000	1	1	M	Black	Non-Hispanic	45	228	I smell something	I don't know what the odor is	No Answer	83	16	63											55									57
3268-49-3	W274704	18635	3-(Methylthio)propionaldehyde	1/10,000,000	1	1	M	Black	Non-Hispanic	45	779	I smell something	I don't know what the odor is	No Answer	100	0	0									1				1	1	1	1
32974-92-8	W325007	61918	2-Acetyl-3-ethylpyrazine	1/1,000	1	1	M	Black	Non-Hispanic	45	91	I smell something	I don't know what the odor is	No Answer	83	8	6													1			75
32974-92-8	W325007	61918	2-Acetyl-3-ethylpyrazine	1/100,000	1	1	M	Black	Non-Hispanic	45	198	I smell something	I don't know what the odor is	No Answer	76	17	73																73
334-48-5	C1875	2969	decanoic acid	1/1,000	1	1	M	Black	Non-Hispanic	45	136	I smell something	I don't know what the odor is	No Answer	61	10	79									9				82	82	82	81
334-48-5	C1875	2969	decanoic acid	1/10	1	1	M	Black	Non-Hispanic	45	391	I smell something	I don't know what the odor is	No Answer	66	53	78			24
33467-74-2	W393304	5365049	cis-3-Hexenyl propionate	1/100,000	1	1	M	Black	Non-Hispanic	45	725	I smell something	I don't know what the odor is	No Answer	0	52	0																			9
33467-74-2	W393304	5365049	cis-3-Hexenyl propionate	1/1,000	1	1	M	Black	Non-Hispanic	45	778	I smell something	I don't know what the odor is	No Answer	59	35	9							24													24
3391-86-4	O5284	18827	1-Octen-3-ol	1/1,000	1	1	M	Black	Non-Hispanic	45	422	I smell something	I don't know what the odor is	No Answer	93	78	78	53	53
3391-86-4	O5284	18827	1-Octen-3-ol	1/100,000	1	1	M	Black	Non-Hispanic	45	552	I smell something	I don't know what the odor is	No Answer	45	44	21													67	7
34413-35-9	W332100	36822	5,6,7,8-Tetrahydroquinoxaline	1/100,000	1	1	M	Black	Non-Hispanic	45	207	I smell something	I don't know what the odor is	No Answer	53	56	54			8
34413-35-9	W332100	36822	5,6,7,8-Tetrahydroquinoxaline	1/10,000,000	1	1	M	Black	Non-Hispanic	45	511	I smell something	I don't know what the odor is	No Answer	0	45	21													72
34451-19-9	W220507	6999977	Butyl (S)-(-)-lactate	1/100,000	1	1	M	Black	Non-Hispanic	45	538	I smell something	I don't know what the odor is	No Answer	60	58	62			74	76
34451-19-9	W220507	6999977	Butyl (S)-(-)-lactate	1/1,000	1	1	M	Black	Non-Hispanic	45	923	I smell something	I don't know what the odor is	No Answer	55	45	1							1
350-03-8	W342408	9589	3-Acetylpyridine	1/100,000	1	1	M	Black	Non-Hispanic	45	189	I smell something	I don't know what the odor is	No Answer	0	45	0
350-03-8	W342408	9589	3-Acetylpyridine	1/1,000	1	1	M	Black	Non-Hispanic	45	979	I smell something	I don't know what the odor is	No Answer	100	0	0																	1
35250-53-4	W323004	61945	Pyrazineethanethiol	1/100,000	1	1	M	Black	Non-Hispanic	45	854	I smell something	I don't know what the odor is	No Answer	0	56	0			5
35250-53-4	W323004	61945	Pyrazineethanethiol	1/10,000,000	1	1	M	Black	Non-Hispanic	45	895	I smell something	I don't know what the odor is	No Answer	1	52	0			53
352-93-2	W382501	9609	Diethyl sulfide	1/10,000,000	1	1	M	Black	Non-Hispanic	45	160	I smell something	I don't know what the odor is	No Answer	0	0	51									74						76	76
352-93-2	W382501	9609	Diethyl sulfide	1/100,000	1	1	M	Black	Non-Hispanic	45	237	I smell something	I don't know what the odor is	No Answer	6	62	13	55		5
35836-72-7	W516309	101604	Nopol acetate	1/100,000	1	1	M	Black	Non-Hispanic	45	280	I smell something	I don't know what the odor is	No Answer	46	45	43									7	13			1
35836-72-7	W516309	101604	Nopol acetate	1/1,000	1	1	M	Black	Non-Hispanic	45	631	I smell something	I don't know what the odor is	No Answer	11	62	8			61				65
3658-80-8	W327506	19310	Dimethyl trisulfide (replicate)	1/10,000,000	1	1	M	Black	Non-Hispanic	45	163	I smell something	I don't know what the odor is	No Answer	0	49	0
3658-80-8	W327506	19310	Dimethyl trisulfide (replicate)	1/100,000	1	1	M	Black	Non-Hispanic	45	425	I smell something	I don't know what the odor is	No Answer	73	20	81						79
3658-80-8	W327506	19310	Dimethyl trisulfide	1/100,000	1	1	M	Black	Non-Hispanic	45	875	I smell something	I don't know what the odor is	No Answer	2	43	0													11
3658-80-8	W327506	19310	Dimethyl trisulfide	1/10,000,000	1	1	M	Black	Non-Hispanic	45	997	I smell something	I don't know what the odor is	No Answer	13	54	13									6
36653-82-4	W255408	2682	1-Hexadecanol	1/1,000	1	1	M	Black	Non-Hispanic	45	39	I smell something	I don't know what the odor is	No Answer	51	19	53										1										8
36653-82-4	W255408	2682	1-Hexadecanol	1/10	1	1	M	Black	Non-Hispanic	45	318	I smell something	I don't know what the odor is	No Answer	60	15	1									78				79
3681-71-8	w31710-1	5363388	cis-3-hexenyl acetate	1/100,000	1	1	M	Black	Non-Hispanic	45	640	I smell something	I don't know what the odor is	No Answer	5	95	4			79				12
3681-71-8	w31710-1	5363388	cis-3-hexenyl acetate	1/1,000	1	1	M	Black	Non-Hispanic	45	981	I smell something	I don't know what the odor is	No Answer	58	32	61																1
37887-04-0	W350206	62087	2-Mercapto-3-butanol	1/100,000	1	1	M	Black	Non-Hispanic	45	668	I smell something	I don't know what the odor is	No Answer	0	78	5			76
37887-04-0	W350206	62087	2-Mercapto-3-butanol	1/10,000,000	1	1	M	Black	Non-Hispanic	45	874	I smell something	I don't know what the odor is	No Answer	0	45	0									7
3796-70-1	3796-70-1	3796-70-1	6,10-Dimethyl-5,9-undecadien-2-one	1/1,000	1	1	M	Black	Non-Hispanic	45	12	I smell something	I don't know what the odor is	No Answer	0	56	0									7
3796-70-1	3796-70-1	3796-70-1	6,10-Dimethyl-5,9-undecadien-2-one	1/100,000	1	1	M	Black	Non-Hispanic	45	224	I smell something	I don't know what the odor is	No Answer	0	53	0
39212-23-2	W380318	62900	Whiskey lactone	1/100,000	1	1	M	Black	Non-Hispanic	45	118	I smell something	I don't know what the odor is	No Answer	63	60	64			53
39212-23-2	W380318	62900	Whiskey lactone	1/1,000	1	1	M	Black	Non-Hispanic	45	259	I smell something	I don't know what the odor is	No Answer	65	68	61			67				63													64
39255-32-8	W348805	62902	Ethyl 2-methylpentanoate (replicate)	1/100,000	1	1	M	Black	Non-Hispanic	45	13	I smell something	I don't know what the odor is	No Answer	8	68	66			77	77
39255-32-8	W348805	62902	Ethyl 2-methylpentanoate	1/100,000	1	1	M	Black	Non-Hispanic	45	28	I smell something	I don't know what the odor is	No Answer	44	55	47			28
39255-32-8	W348805	62902	Ethyl 2-methylpentanoate	1/1,000	1	1	M	Black	Non-Hispanic	45	84	I smell something	I know what the odor is	gum	57	71	80			75	71
39255-32-8	W348805	62902	Ethyl 2-methylpentanoate (replicate)	1/1,000	1	1	M	Black	Non-Hispanic	45	863	I smell something	I don't know what the odor is	No Answer	59	67	62	76		69	75
40018-26-6	W382604	98330	2,5-Dihydroxy-1,4-dithiane	1/10	1	1	M	Black	Non-Hispanic	45	200	I smell something	I know what the odor is	corn chips	100	0	81	51
40018-26-6	W382604	98330	2,5-Dihydroxy-1,4-dithiane	1/1,000	1	1	M	Black	Non-Hispanic	45	330	I smell something	I don't know what the odor is	No Answer	92	1	47									76	8
4077-47-8	W366404	61325	2,5-Dimethyl-4-methoxy-3(2H)-furanone	1/1,000	1	1	M	Black	Non-Hispanic	45	194	I smell something	I don't know what the odor is	No Answer	92	5	62									1							1
4077-47-8	W366404	61325	2,5-Dimethyl-4-methoxy-3(2H)-furanone	1/100,000	1	1	M	Black	Non-Hispanic	45	223	I smell something	I don't know what the odor is	No Answer	64	47	53							8
4112-89-4	W253502	61331	Guaiacyl phenylacetate	1/1,000	1	1	M	Black	Non-Hispanic	45	137	I smell something	I don't know what the odor is	No Answer	73	21	19							61				56									76
4112-89-4	W253502	61331	Guaiacyl phenylacetate	1/10	1	1	M	Black	Non-Hispanic	45	266	I smell something	I don't know what the odor is	No Answer	54	56	41			48
41453-56-9	W372005	5365027	cis-2-Nonen-1-ol	1/100,000	1	1	M	Black	Non-Hispanic	45	92	I smell something	I don't know what the odor is	No Answer	81	16	16									57				79
41453-56-9	W372005	5365027	cis-2-Nonen-1-ol	1/1,000	1	1	M	Black	Non-Hispanic	45	211	I smell something	I don't know what the odor is	No Answer	70	30	55									8							6
41519-23-7	W392901	5352539	cis-3-Hexenyl isobutyrate	1/1,000	1	1	M	Black	Non-Hispanic	45	272	I smell something	I don't know what the odor is	No Answer	60	19	55									12							1	12
41519-23-7	W392901	5352539	cis-3-Hexenyl isobutyrate	1/100,000	1	1	M	Black	Non-Hispanic	45	419	I smell something	I don't know what the odor is	No Answer	20	33	63									27				74	74
4180-23-8	W208604	637563	trans-Anethole	1/100,000	1	1	M	Black	Non-Hispanic	45	179	I smell something	I don't know what the odor is	No Answer	0	49	0
4180-23-8	W208604	637563	trans-Anethole	1/1,000	1	1	M	Black	Non-Hispanic	45	185	I smell something	I don't know what the odor is	No Answer	60	63	76	6		54	57
4208-49-5	W203009	61337	Allyl 2-furoate	1/100,000	1	1	M	Black	Non-Hispanic	45	743	I smell something	I don't know what the odor is	No Answer	0	50	0																			9
4208-49-5	W203009	61337	Allyl 2-furoate	1/1,000	1	1	M	Black	Non-Hispanic	45	903	I smell something	I don't know what the odor is	No Answer	77	19	56																				1
4221-99-2	23,769-8	444683	(S)-( + )-2-butanol	1/100,000	1	1	M	Black	Non-Hispanic	45	469	I smell something	I don't know what the odor is	No Answer	72	62	61			5				51												25
4221-99-2	23,769-8	444683	(S)-( + )-2-butanol	1/1,000	1	1	M	Black	Non-Hispanic	45	607	I smell something	I don't know what the odor is	No Answer	0	55	4			1
42436-07-7	W363308	5367698	cis-3-Hexenyl phenylacetate	1/100,000	1	1	M	Black	Non-Hispanic	45	51	I smell something	I don't know what the odor is	No Answer	0	55	0			6
42436-07-7	W363308	5367698	cis-3-Hexenyl phenylacetate	1/1,000	1	1	M	Black	Non-Hispanic	45	82	I smell something	I don't know what the odor is	No Answer	14	63	16
431-03-8	31530	650	2,3-butanedione	1/100,000	1	1	M	Black	Non-Hispanic	45	761	I smell something	I don't know what the odor is	No Answer	100	0	79									1
431-03-8	31530	650	2,3-butanedione	1/1,000	1	1	M	Black	Non-Hispanic	45	783	I smell something	I don't know what the odor is	No Answer	99	0	0									1				1	1	1	1
4411-89-6	W322407	6429333	2-Phenyl-2-butenal	1/10,000,000	1	1	M	Black	Non-Hispanic	45	77	I smell something	I don't know what the odor is	No Answer	0	53	0			9
4411-89-6	W322407	6429333	2-Phenyl-2-butenal	1/100,000	1	1	M	Black	Non-Hispanic	45	90	I smell something	I don't know what the odor is	No Answer	0	45	0
464-49-3	W223018	159055	D-Camphor	1/1,000	1	1	M	Black	Non-Hispanic	45	278	I smell something	I don't know what the odor is	No Answer	3	80	56			67				75				6									49
464-49-3	W223018	159055	D-Camphor	1/10	1	1	M	Black	Non-Hispanic	45	568	I smell something	I know what the odor is	amonia	97	24	82											75				77					65
470-82-6	C80601	2758	1,8-cineole	1/100,000	1	1	M	Black	Non-Hispanic	45	499	I smell something	I don't know what the odor is	No Answer	65	64	62			43
470-82-6	C80601	2758	1,8-cineole	1/1,000	1	1	M	Black	Non-Hispanic	45	869	I smell something	I know what the odor is	shaving cream	59	62	79																				57
4864-61-3	W358304	521238	3-Octyl Acetate	1/1,000	1	1	M	Black	Non-Hispanic	45	452	I smell something	I don't know what the odor is	No Answer	68	80	64			5	46
4864-61-3	W358304	521238	3-Octyl Acetate	1/10	1	1	M	Black	Non-Hispanic	45	486	I smell something	I don't know what the odor is	No Answer	76	89	76			74	78			77
491-35-0	W513903	10285	4-Methylquinoline	1/10,000,000	1	1	M	Black	Non-Hispanic	45	381	I smell something	I don't know what the odor is	No Answer	2	24	5									72
491-35-0	W513903	10285	4-Methylquinoline	1/100,000	1	1	M	Black	Non-Hispanic	45	970	I smell something	I don't know what the odor is	No Answer	4	44	2									54
4938-52-7	428973	21057	1-Hepten-3-ol	1/1,000	1	1	M	Black	Non-Hispanic	45	356	I smell something	I don't know what the odor is	No Answer	90	6	1									1
4938-52-7	428973	21057	1-Hepten-3-ol	1/100,000	1	1	M	Black	Non-Hispanic	45	975	I smell something	I don't know what the odor is	No Answer	58	40	20											15
498-02-2	W508454	2214	Acetovanillone	1/1,000	1	1	M	Black	Non-Hispanic	45	555	I smell something	I don't know what the odor is	No Answer	53	44	0									59
498-02-2	W508454	2214	Acetovanillone	1/10	1	1	M	Black	Non-Hispanic	45	899	I smell something	I don't know what the odor is	No Answer	18	10	17							71
499-75-2	W224502	10364	Carvacrol	1/1,000	1	1	M	Black	Non-Hispanic	45	338	I smell something	I don't know what the odor is	No Answer	64	20	21							53													55
499-75-2	W224502	10364	Carvacrol	1/100,000	1	1	M	Black	Non-Hispanic	45	721	I smell something	I don't know what the odor is	No Answer	76	16	23									73							8
502-42-1	C99000	10400	Cycloheptanone	1/100,000	1	1	M	Black	Non-Hispanic	45	754	I smell something	I don't know what the odor is	No Answer	0	41	0																				25
502-42-1	C99000	10400	Cycloheptanone	1/1,000	1	1	M	Black	Non-Hispanic	45	817	I smell something	I don't know what the odor is	No Answer	62	61	7							8
503-74-2	129542	10430	isovaleric acid	1/100,000	1	1	M	Black	Non-Hispanic	45	375	I smell something	I don't know what the odor is	No Answer	84	0	0									1				1	1		1
503-74-2	129542	10430	isovaleric acid	1/10,000,000	1	1	M	Black	Non-Hispanic	45	808	I smell something	I don't know what the odor is	No Answer	64	6	0													9
505-10-2	W341509	10448	3-(methylthio)-1-propanol	1/10,000,000	1	1	M	Black	Non-Hispanic	45	125	I smell something	I don't know what the odor is	No Answer	82	4	18									78							7
505-10-2	W341509	10448	3-(methylthio)-1-propanol	1/100,000	1	1	M	Black	Non-Hispanic	45	822	I smell something	I don't know what the odor is	No Answer	64	5	6													75
505-79-3	W331201	62351	3-(Methylthio)propyl isothiocyanate	1/100,000	1	1	M	Black	Non-Hispanic	45	199	I smell something	I don't know what the odor is	No Answer	0	49	0
505-79-3	W331201	62351	3-(Methylthio)propyl isothiocyanate	1/1,000	1	1	M	Black	Non-Hispanic	45	888	I smell something	I don't know what the odor is	No Answer	72	37	7
50-69-1	W379301	5779	D-(-)-Ribose	1/1,000	1	1	M	Black	Non-Hispanic	45	294	I smell something	I know what the odor is	pancake syrup	60	62	65	74		74	78
50-69-1	W379301	5779	D-(-)-Ribose	1/10	1	1	M	Black	Non-Hispanic	45	392	I smell something	I don't know what the odor is	No Answer	76	49	75			58	6
50-70-4	W302902	5780	D-Sorbitol	1/1,000	1	1	M	Black	Non-Hispanic	45	126	I smell something	I don't know what the odor is	No Answer	62	34	60						5
50-70-4	W302902	5780	D-Sorbitol	1/10	1	1	M	Black	Non-Hispanic	45	447	I smell something	I don't know what the odor is	No Answer	75	19	72													76	72
513-85-9	18980	262	butanediol	1/1,000	1	1	M	Black	Non-Hispanic	45	323	I smell something	I don't know what the odor is	No Answer	54	47	70	47					6
513-85-9	18980	262	butanediol	1/100,000	1	1	M	Black	Non-Hispanic	45	758	I smell something	I don't know what the odor is	No Answer	0	53	0																				55
5146-66-7	W512508	1551246	3,7-Dimethyl-2,6-octadienenitrile	1/100,000	1	1	M	Black	Non-Hispanic	45	928	I smell something	I don't know what the odor is	No Answer	55	58	34			9
5146-66-7	W512508	1551246	3,7-Dimethyl-2,6-octadienenitrile	1/1,000	1	1	M	Black	Non-Hispanic	45	960	I smell something	I don't know what the odor is	No Answer	54	42	1									8
51-67-2	W421501	5610	Tyramine	1/1,000	1	1	M	Black	Non-Hispanic	45	139	I smell something	I don't know what the odor is	No Answer	0	51	0
51-67-2	W421501	5610	Tyramine	1/10	1	1	M	Black	Non-Hispanic	45	150	I smell something	I don't know what the odor is	No Answer	54	54	46			23
5271-38-5	W400408	78925	2-(Methylthio)ethanol	1/1,000	1	1	M	Black	Non-Hispanic	45	107	I smell something	I don't know what the odor is	No Answer	88	3	71									71
5271-38-5	W400408	78925	2-(Methylthio)ethanol	1/100,000	1	1	M	Black	Non-Hispanic	45	162	I smell something	I don't know what the odor is	No Answer	0	49	0
52-90-4	W326305	5862	L-Cysteine	1/10	1	1	M	Black	Non-Hispanic	45	654	I smell something	I don't know what the odor is	No Answer	5	86	58			73				58
52-90-4	W326305	5862	L-Cysteine	1/1,000	1	1	M	Black	Non-Hispanic	45	816	I smell something	I don't know what the odor is	No Answer	0	51	0													5
529-20-4	W306801	10722	o-Tolualdehyde	1/1,000	1	1	M	Black	Non-Hispanic	45	492	I smell something	I don't know what the odor is	No Answer	78	77	77			72	7			7
529-20-4	W306801	10722	o-Tolualdehyde	1/100,000	1	1	M	Black	Non-Hispanic	45	741	I smell something	I don't know what the odor is	No Answer	26	66	21			73
5292-21-7	W234702	21363	Cyclohexaneacetic acid	1/1,000	1	1	M	Black	Non-Hispanic	45	313	I smell something	I don't know what the odor is	No Answer	79	49	17									53				58	54
5292-21-7	W234702	21363	Cyclohexaneacetic acid	1/100,000	1	1	M	Black	Non-Hispanic	45	596	I smell something	I don't know what the odor is	No Answer	0	50	0
531-59-9	W515809	10748	7-Methoxycoumarin	1/1,000	1	1	M	Black	Non-Hispanic	45	57	I smell something	I don't know what the odor is	No Answer	53	53	9																				47
531-59-9	W515809	10748	7-Methoxycoumarin	1/10	1	1	M	Black	Non-Hispanic	45	449	I smell something	I don't know what the odor is	No Answer	76	81	83	54	5	5	53			59												55
534-22-5	M46845	10797	2-Methylfuran	1/10,000,000	1	1	M	Black	Non-Hispanic	45	275	I smell something	I don't know what the odor is	No Answer	52	44	43					14	12			12
534-22-5	M46845	10797	2-Methylfuran	1/100,000	1	1	M	Black	Non-Hispanic	45	345	I smell something	I don't know what the odor is	No Answer	2	55	1			69
536-60-7	W293318	325	4-Isopropylbenzyl alcohol	1/1,000	1	1	M	Black	Non-Hispanic	45	344	I smell something	I don't know what the odor is	No Answer	0	48	0							6
536-60-7	W293318	325	4-Isopropylbenzyl alcohol	1/10	1	1	M	Black	Non-Hispanic	45	791	I smell something	I don't know what the odor is	No Answer	91	46	24									74
539-82-2	W246204	10882	Ethyl Valerate	1/1,000	1	1	M	Black	Non-Hispanic	45	158	I smell something	I know what the odor is	grape	74	85	93	8		74	8
539-82-2	W246204	10882	Ethyl Valerate	1/100,000	1	1	M	Black	Non-Hispanic	45	649	I smell something	I don't know what the odor is	No Answer	20	55	44	1		7
540-07-8	W207403	10886	Amyl hexanoate	1/10	1	1	M	Black	Non-Hispanic	45	67	I smell something	I don't know what the odor is	No Answer	51	43	9																				55
540-07-8	W207403	10886	Amyl hexanoate	1/1,000	1	1	M	Black	Non-Hispanic	45	171	I smell something	I don't know what the odor is	No Answer	0	49	0
540-18-1	W205915	10890	Amyl butyrate	1/100,000	1	1	M	Black	Non-Hispanic	45	331	I smell something	I don't know what the odor is	No Answer	0	49	0
540-18-1	W205915	10890	Amyl butyrate	1/1,000	1	1	M	Black	Non-Hispanic	45	943	I smell something	I don't know what the odor is	No Answer	37	58	45			56				52
540-42-1	W221201	10895	Isobutyl propionate	1/100,000	1	1	M	Black	Non-Hispanic	45	29	I smell something	I don't know what the odor is	No Answer	2	56	2							8
540-42-1	W221201	10895	Isobutyl propionate	1/1,000	1	1	M	Black	Non-Hispanic	45	63	I smell something	I don't know what the odor is	No Answer	52	83	86	82		84	76
5405-41-4	E30603	62572	ethyl-3-hydroxybutyrate	1/1,000	1	1	M	Black	Non-Hispanic	45	335	I smell something	I don't know what the odor is	No Answer	55	41	2											54									78
5405-41-4	E30603	62572	ethyl-3-hydroxybutyrate	1/100,000	1	1	M	Black	Non-Hispanic	45	810	I smell something	I don't know what the odor is	No Answer	69	6	0													81
541-31-1	115924	10925	3-Methyl-1-butanethiol	1/100,000	1	1	M	Black	Non-Hispanic	45	429	I smell something	I don't know what the odor is	No Answer	73	19	42													74			48
541-31-1	115924	10925	3-Methyl-1-butanethiol	1/10,000,000	1	1	M	Black	Non-Hispanic	45	784	I smell something	I don't know what the odor is	No Answer	76	47	46																	8
54300-08-2	W332704	104721	2-Acetyl-3,5(6)-dimethylpyrazine	1/100,000	1	1	M	Black	Non-Hispanic	45	132	I smell something	I don't know what the odor is	No Answer	61	35	66	26	26
54300-08-2	W332704	104721	2-Acetyl-3,5(6)-dimethylpyrazine	1/1,000	1	1	M	Black	Non-Hispanic	45	977	I smell something	I don't know what the odor is	No Answer	100	0	0																	1
5471-51-2	W258806	21648	4-(4-Hydroxyphenyl)-2-butanone	1/10	1	1	M	Black	Non-Hispanic	45	715	I smell something	I don't know what the odor is	No Answer	55	77	76			71				72
5471-51-2	W258806	21648	4-(4-Hydroxyphenyl)-2-butanone	1/1,000	1	1	M	Black	Non-Hispanic	45	872	I smell something	I don't know what the odor is	No Answer	76	61	9			78
54947-74-9	W357502	62089	(±)-4-Methyloctanoic acid	1/10	1	1	M	Black	Non-Hispanic	45	8	I smell something	I don't know what the odor is	No Answer	61	41	38																81
54947-74-9	W357502	62089	(±)-4-Methyloctanoic acid	1/1,000	1	1	M	Black	Non-Hispanic	45	687	I smell something	I don't know what the odor is	No Answer	9	6	61													72	77
551-93-9	W390607	11086	2-Aminoacetophenone	1/100,000	1	1	M	Black	Non-Hispanic	45	262	I smell something	I don't know what the odor is	No Answer	52	58	59			58				56				6									13
551-93-9	W390607	11086	2-Aminoacetophenone	1/1,000	1	1	M	Black	Non-Hispanic	45	456	I smell something	I don't know what the odor is	No Answer	65	47	53											19									75
554-12-1	109258	11124	Methyl Propionate	1/1,000	1	1	M	Black	Non-Hispanic	45	963	I smell something	I don't know what the odor is	No Answer	66	35	39							76				5									25
554-12-1	109258	11124	Methyl Propionate	1/100,000	1	1	M	Black	Non-Hispanic	45	976	I smell something	I don't know what the odor is	No Answer	59	57	41									53
56-40-6	W328707	750	Glycine	1/1,000	1	1	M	Black	Non-Hispanic	45	222	I smell something	I don't know what the odor is	No Answer	0	52	0			3
56-40-6	W328707	750	Glycine	1/10	1	1	M	Black	Non-Hispanic	45	409	I smell something	I don't know what the odor is	No Answer	76	86	83	72	73
56-41-7	W381829	5950	L-Alanine	1/10	1	1	M	Black	Non-Hispanic	45	111	I smell something	I don't know what the odor is	No Answer	62	65	67			76	75
56-41-7	W381829	5950	L-Alanine	1/1,000	1	1	M	Black	Non-Hispanic	45	564	I smell something	I don't know what the odor is	No Answer	0	50	0									4
56-81-5	G9012	753	glycerol	1/1,000	1	1	M	Black	Non-Hispanic	45	297	I smell something	I don't know what the odor is	No Answer	0	56	0
56-81-5	G9012	753	glycerol	1/10	1	1	M	Black	Non-Hispanic	45	518	I smell something	I don't know what the odor is	No Answer	0	50	0																			9
56-84-8	A9256	5960	Aspartic Acid	1/1,000	1	1	M	Black	Non-Hispanic	45	54	I smell something	I don't know what the odor is	No Answer	0	53	0
56-84-8	A9256	5960	Aspartic Acid	1/10	1	1	M	Black	Non-Hispanic	45	805	I smell something	I don't know what the odor is	No Answer	12	18	8									55
56-85-9	G8540	5961	L-Glutamine	1/100,000	1	1	M	Black	Non-Hispanic	45	127	I smell something	I don't know what the odor is	No Answer	0	45	0
56-85-9	G8540	5961	L-Glutamine	1/1,000	1	1	M	Black	Non-Hispanic	45	161	I smell something	I don't know what the odor is	No Answer	0	48	0
56-86-0	G1251	33032	L-Glutamic acid	1/10	1	1	M	Black	Non-Hispanic	45	807	I smell something	I don't know what the odor is	No Answer	0	55	0			3
56-86-0	G1251	33032	L-Glutamic acid	1/1,000	1	1	M	Black	Non-Hispanic	45	815	I smell something	I don't know what the odor is	No Answer	13	8	0
56-87-1	W384704	5962	L-Lysine	1/10	1	1	M	Black	Non-Hispanic	45	526	I smell something	I don't know what the odor is	No Answer	100	0	0													1	99		99
56-87-1	W384704	5962	L-Lysine	1/1,000	1	1	M	Black	Non-Hispanic	45	603	I smell something	I don't know what the odor is	No Answer	0	54	18																				1
57074-37-0	W434900	5362798	cis-4-Decen-1-ol	1/100,000	1	1	M	Black	Non-Hispanic	45	617	I smell something	I don't know what the odor is	No Answer	1	97	2			77
57074-37-0	W434900	5362798	cis-4-Decen-1-ol	1/1,000	1	1	M	Black	Non-Hispanic	45	768	I smell something	I don't know what the odor is	No Answer	80	18	20			56																	49
57-55-6	W294004	1030	Propylene glycol	1/10	1	1	M	Black	Non-Hispanic	45	149	I smell something	I don't know what the odor is	No Answer	0	48	0
57-55-6	W294004	1030	Propylene glycol	1/1,000	1	1	M	Black	Non-Hispanic	45	796	I smell something	I don't know what the odor is	No Answer	0	53	0
583-60-8	W394602	11419	2-Methylcyclohexanone	1/100,000	1	1	M	Black	Non-Hispanic	45	97	I smell something	I don't know what the odor is	No Answer	0	52	0
583-60-8	W394602	11419	2-Methylcyclohexanone	1/1,000	1	1	M	Black	Non-Hispanic	45	246	I smell something	I don't know what the odor is	No Answer	80	52	72											69									78
584-02-1	P8025	11428	3-pentanol	1/100,000	1	1	M	Black	Non-Hispanic	45	441	I smell something	I know what the odor is	fish	100	0	100					1								51
584-02-1	P8025	11428	3-pentanol	1/1,000	1	1	M	Black	Non-Hispanic	45	755	I smell something	I know what the odor is	alcohol	92	37	91											94									97
589-92-4	W394807	11525	4-Methylcyclohexanone	1/1,000	1	1	M	Black	Non-Hispanic	45	868	I smell something	I don't know what the odor is	No Answer	0	77	0			6
589-92-4	W394807	11525	4-Methylcyclohexanone	1/100,000	1	1	M	Black	Non-Hispanic	45	942	I smell something	I don't know what the odor is	No Answer	15	64	37			53
589-98-0	W358118	11527	3-Octanol	1/1,000	1	1	M	Black	Non-Hispanic	45	372	I smell something	I don't know what the odor is	No Answer	76	53	11											55									68
589-98-0	W358118	11527	3-Octanol	1/100,000	1	1	M	Black	Non-Hispanic	45	467	I smell something	I don't know what the odor is	No Answer	45	46	47									27							19
590-01-2	W221104	11529	Butyl Propionate	1/1,000	1	1	M	Black	Non-Hispanic	45	38	I smell something	I don't know what the odor is	No Answer	61	35	61											78									84
590-01-2	W221104	11529	Butyl Propionate	1/100,000	1	1	M	Black	Non-Hispanic	45	230	I smell something	I don't know what the odor is	No Answer	0	53	0			6
59020-90-5	W315818	62144	2-Furanmethanethiol formate	1/100,000	1	1	M	Black	Non-Hispanic	45	811	I smell something	I don't know what the odor is	No Answer	88	3	0													96
59020-90-5	W315818	62144	2-Furanmethanethiol formate	1/10,000,000	1	1	M	Black	Non-Hispanic	45	961	I smell something	I don't know what the odor is	No Answer	100	0	75										1
591-24-2	W394718	11567	3-Methylcyclohexanone	1/100,000	1	1	M	Black	Non-Hispanic	45	508	I smell something	I don't know what the odor is	No Answer	0	46	0							7
591-24-2	W394718	11567	3-Methylcyclohexanone	1/1,000	1	1	M	Black	Non-Hispanic	45	956	I smell something	I don't know what the odor is	No Answer	84	65	53							78
591-31-1	W513105	11569	m-Anisaldehyde	1/100,000	1	1	M	Black	Non-Hispanic	45	58	I smell something	I don't know what the odor is	No Answer	1	0	0													99
591-31-1	W513105	11569	m-Anisaldehyde	1/1,000	1	1	M	Black	Non-Hispanic	45	411	I smell something	I don't know what the odor is	No Answer	77	76	81			53				53													54
591-78-6	10,300-4	11583	2-hexanone	1/100,000	1	1	M	Black	Non-Hispanic	45	79	I smell something	I don't know what the odor is	No Answer	14	20	19									72				76
591-78-6	10,300-4	11583	2-hexanone	1/1,000	1	1	M	Black	Non-Hispanic	45	543	I smell something	I don't know what the odor is	No Answer	78	12	78											73									75
591-80-0	W284300	61138	4-Pentenoic acid	1/100,000	1	1	M	Black	Non-Hispanic	45	16	I smell something	I don't know what the odor is	No Answer	81	7	4													1	1
591-80-0	W284300	61138	4-Pentenoic acid	1/1,000	1	1	M	Black	Non-Hispanic	45	112	I smell something	I don't know what the odor is	No Answer	100	0	52									99				1	1		1
592-84-7	W219606	11614	Butyl formate	1/1,000	1	1	M	Black	Non-Hispanic	45	62	I smell something	I don't know what the odor is	No Answer	54	18	53											82									83
592-84-7	W219606	11614	Butyl formate	1/100,000	1	1	M	Black	Non-Hispanic	45	835	I smell something	I don't know what the odor is	No Answer	1	53	0
592-88-1	A35801	11617	Allyl Sulfide	1/100,000	1	1	M	Black	Non-Hispanic	45	661	I smell something	I don't know what the odor is	No Answer	0	55	0			11
592-88-1	A35801	11617	Allyl Sulfide	1/10,000,000	1	1	M	Black	Non-Hispanic	45	860	I smell something	I don't know what the odor is	No Answer	7	71	16			9
5989-27-5	18316	440917	d-Limonene	1/1,000	1	1	M	Black	Non-Hispanic	45	123	I smell something	I don't know what the odor is	No Answer	58	62	54			47
5989-27-5	18316	440917	d-Limonene	1/100,000	1	1	M	Black	Non-Hispanic	45	644	I smell something	I don't know what the odor is	No Answer	89	3	80									72				7	68
60-01-5	W222305	6050	Tributyrin	1/1,000	1	1	M	Black	Non-Hispanic	45	361	I smell something	I don't know what the odor is	No Answer	81	6	2									66				69	7
60-01-5	W222305	6050	Tributyrin	1/100,000	1	1	M	Black	Non-Hispanic	45	710	I smell something	I don't know what the odor is	No Answer	0	50	0
60047-17-8	62141	22310	linalool oxide	1/1,000	1	1	M	Black	Non-Hispanic	45	332	I smell something	I don't know what the odor is	No Answer	63	33	10									1
60047-17-8	62141	22310	linalool oxide	1/100,000	1	1	M	Black	Non-Hispanic	45	641	I smell something	I don't know what the odor is	No Answer	0	52	0
60-12-8	P6134	6054	2-phenylethanol	1/1,000	1	1	M	Black	Non-Hispanic	45	651	I smell something	I don't know what the odor is	No Answer	55	78	76			82																	6
60-12-8	P6134	6054	2-phenylethanol	1/100,000	1	1	M	Black	Non-Hispanic	45	681	I smell something	I know what the odor is	soap	44	84	75			6
60-18-4	T8566	6057	L-Tyrosine	1/1,000	1	1	M	Black	Non-Hispanic	45	334	I smell something	I don't know what the odor is	No Answer	80	44	0									54
60-18-4	T8566	6057	L-Tyrosine	1/100,000	1	1	M	Black	Non-Hispanic	45	347	I smell something	I don't know what the odor is	No Answer	0	49	0									44
6032-29-7	76942	22386	2-pentanol	1/100,000	1	1	M	Black	Non-Hispanic	45	226	I smell something	I don't know what the odor is	No Answer	5	61	5			53
6032-29-7	76942	22386	2-pentanol	1/1,000	1	1	M	Black	Non-Hispanic	45	809	I smell something	I don't know what the odor is	No Answer	58	5	0													58
60-33-3	W338001	5280450	Linoleic acid	1/10	1	1	M	Black	Non-Hispanic	45	285	I smell something	I don't know what the odor is	No Answer	77	24	53										52
60-33-3	W338001	5280450	Linoleic acid (replicate)	1/10	1	1	M	Black	Non-Hispanic	45	465	I smell something	I don't know what the odor is	No Answer	91	9	82																82
60-33-3	W338001	5280450	Linoleic acid (replicate)	1/1,000	1	1	M	Black	Non-Hispanic	45	598	I smell something	I don't know what the odor is	No Answer	77	16	72																51
60-33-3	W338001	5280450	Linoleic acid	1/1,000	1	1	M	Black	Non-Hispanic	45	850	I smell something	I don't know what the odor is	No Answer	60	3	8																1
606-45-1	W271705	61151	Methyl 2-methoxybenzoate	1/100,000	1	1	M	Black	Non-Hispanic	45	786	I smell something	I don't know what the odor is	No Answer	22	53	0			5
606-45-1	W271705	61151	Methyl 2-methoxybenzoate	1/1,000	1	1	M	Black	Non-Hispanic	45	877	I smell something	I don't know what the odor is	No Answer	2	80	6			76
611-13-2	129852	11902	methyl 2-furoate	1/1,000	1	1	M	Black	Non-Hispanic	45	2	I smell something	I don't know what the odor is	No Answer	56	20	21									78				73
611-13-2	129852	11902	methyl 2-furoate	1/100,000	1	1	M	Black	Non-Hispanic	45	777	I smell something	I don't know what the odor is	No Answer	0	54	0			9
613-70-7	W368709	61155	2-Methoxyphenyl acetate	1/1,000	1	1	M	Black	Non-Hispanic	45	495	I smell something	I don't know what the odor is	No Answer	77	31	74																				1
613-70-7	W368709	61155	2-Methoxyphenyl acetate	1/100,000	1	1	M	Black	Non-Hispanic	45	647	I smell something	I don't know what the odor is	No Answer	54	43	44										12
614-99-3	W501301	11980	Ethyl 2-furoate	1/1,000	1	1	M	Black	Non-Hispanic	45	303	I smell something	I don't know what the odor is	No Answer	53	44	22									8
614-99-3	W501301	11980	Ethyl 2-furoate	1/10	1	1	M	Black	Non-Hispanic	45	414	I smell something	I don't know what the odor is	No Answer	75	61	62											5									73
616-25-1	W358401	12020	1-Penten-3-ol	1/100,000	1	1	M	Black	Non-Hispanic	45	152	I smell something	I don't know what the odor is	No Answer	62	30	58									47							49				51
616-25-1	W358401	12020	1-Penten-3-ol	1/1,000	1	1	M	Black	Non-Hispanic	45	947	I smell something	I don't know what the odor is	No Answer	30	37	5									54
61-90-5	61-90-5	6106	L-Leucine	1/1,000	1	1	M	Black	Non-Hispanic	45	366	I smell something	I don't know what the odor is	No Answer	19	22	5									59
61-90-5	61-90-5	6106	L-Leucine	1/10	1	1	M	Black	Non-Hispanic	45	838	I smell something	I don't know what the odor is	No Answer	3	63	22			1
61931-81-5	W369004	5364231	cis-3-Hexenyl lactate	1/100,000	1	1	M	Black	Non-Hispanic	45	249	I smell something	I don't know what the odor is	No Answer	0	55	1			6
61931-81-5	W369004	5364231	cis-3-Hexenyl lactate	1/1,000	1	1	M	Black	Non-Hispanic	45	973	I smell something	I don't know what the odor is	No Answer	71	14	19									62
620-02-0	W270202	12097	5-Methylfurfural	1/1,000	1	1	M	Black	Non-Hispanic	45	581	I smell something	I don't know what the odor is	No Answer	75	82	81	79	78	8	84
620-02-0	W270202	12097	5-Methylfurfural	1/100,000	1	1	M	Black	Non-Hispanic	45	759	I smell something	I don't know what the odor is	No Answer	0	46	0									51
622-78-6	W442800	2346	Benzyl isothiocyanate	1/1,000	1	1	M	Black	Non-Hispanic	45	291	I smell something	I don't know what the odor is	No Answer	74	7	80										1
622-78-6	W442800	2346	Benzyl isothiocyanate	1/100,000	1	1	M	Black	Non-Hispanic	45	536	I smell something	I don't know what the odor is	No Answer	79	7	77									83
623-37-0	52860	12178	3-hexanol	1/1,000	1	1	M	Black	Non-Hispanic	45	80	I smell something	I don't know what the odor is	No Answer	78	5	79											65									79
623-37-0	52860	12178	3-hexanol	1/100,000	1	1	M	Black	Non-Hispanic	45	133	I smell something	I don't know what the odor is	No Answer	64	34	24													91
623-37-0	52860	12178	3-hexanol (replicate)	1/1,000	1	1	M	Black	Non-Hispanic	45	166	I smell something	I don't know what the odor is	No Answer	86	33	87											56									69
623-37-0	52860	12178	3-hexanol (replicate)	1/100,000	1	1	M	Black	Non-Hispanic	45	298	I smell something	I don't know what the odor is	No Answer	3	55	2			25
623-42-7	19360	12180	Methyl butyrate	1/1,000	1	1	M	Black	Non-Hispanic	45	242	I smell something	I don't know what the odor is	No Answer	95	0	54									1				1	1		1
623-42-7	19360	12180	Methyl butyrate	1/100,000	1	1	M	Black	Non-Hispanic	45	635	I smell something	I don't know what the odor is	No Answer	79	8	56													1	1
624-24-8	148997	12206	Methyl valerate	1/100,000	1	1	M	Black	Non-Hispanic	45	307	I smell something	I don't know what the odor is	No Answer	76	17	23									54				53
624-24-8	148997	12206	Methyl valerate	1/1,000	1	1	M	Black	Non-Hispanic	45	985	I smell something	I don't know what the odor is	No Answer	82	17	4									96				96
625-84-3	D183601	12265	2,5-Dimethylpyrrole	1/100,000	1	1	M	Black	Non-Hispanic	45	803	I smell something	I don't know what the odor is	No Answer	15	7	0													56
625-84-3	D183601	12265	2,5-Dimethylpyrrole	1/1,000	1	1	M	Black	Non-Hispanic	45	841	I smell something	I don't know what the odor is	No Answer	0	33	0													11
626-93-7	12,857-0	12297	2-hexanol	1/100,000	1	1	M	Black	Non-Hispanic	45	245	I smell something	I don't know what the odor is	No Answer	55	61	56			59																58
626-93-7	12,857-0	12297	2-hexanol	1/1,000	1	1	M	Black	Non-Hispanic	45	267	I smell something	I don't know what the odor is	No Answer	54	44	58											72									77
627-90-7	W349208	12327	Ethyl undecanoate	1/1,000	1	1	M	Black	Non-Hispanic	45	44	I smell something	I don't know what the odor is	No Answer	1	2	1													82
627-90-7	W349208	12327	Ethyl undecanoate	1/10	1	1	M	Black	Non-Hispanic	45	831	I smell something	I don't know what the odor is	No Answer	42	60	12			84
628-63-7	109584	12348	pentyl acetate	1/100,000	1	1	M	Black	Non-Hispanic	45	210	I smell something	I don't know what the odor is	No Answer	66	60	59			6
628-63-7	109584	12348	pentyl acetate	1/1,000	1	1	M	Black	Non-Hispanic	45	696	I smell something	I don't know what the odor is	No Answer	0	54	77			75
629-19-6	149225	12377	dipropyl disulfide	1/1,000	1	1	M	Black	Non-Hispanic	45	455	I smell something	I don't know what the odor is	No Answer	100	7	91	52					78
629-19-6	149225	12377	dipropyl disulfide	1/100,000	1	1	M	Black	Non-Hispanic	45	650	I smell something	I don't know what the odor is	No Answer	28	58	55			55
629-33-4	W257001	61177	Hexyl Formate	1/100,000	1	1	M	Black	Non-Hispanic	45	636	I smell something	I don't know what the odor is	No Answer	18	72	19			81				76
629-33-4	W257001	61177	Hexyl Formate	1/1,000	1	1	M	Black	Non-Hispanic	45	984	I smell something	I don't know what the odor is	No Answer	77	22	64																				95
63012-97-5	W394904	526618	2-Methyl-3-methylthiofuran	1/10,000,000	1	1	M	Black	Non-Hispanic	45	629	I smell something	I don't know what the odor is	No Answer	0	44	0													9
63012-97-5	W394904	526618	2-Methyl-3-methylthiofuran	1/100,000	1	1	M	Black	Non-Hispanic	45	812	I smell something	I don't know what the odor is	No Answer	69	12	7													6
6309-51-9	W207705	61386	Isoamyl laurate	1/10	1	1	M	Black	Non-Hispanic	45	358	I smell something	I don't know what the odor is	No Answer	79	16	82									55				52
6309-51-9	W207705	61386	Isoamyl laurate	1/1,000	1	1	M	Black	Non-Hispanic	45	532	I smell something	I don't know what the odor is	No Answer	0	50	0
63-68-3	M9625	6137	L-Methionine	1/1,000	1	1	M	Black	Non-Hispanic	45	876	I smell something	I don't know what the odor is	No Answer	0	50	0			2
63-68-3	M9625	6137	L-Methionine	1/10	1	1	M	Black	Non-Hispanic	45	918	I smell something	I don't know what the odor is	No Answer	92	5	1									1
637-64-9	W305502	12506	Tetrahydrofurfuryl acetate	1/100,000	1	1	M	Black	Non-Hispanic	45	444	I smell something	I don't know what the odor is	No Answer	0	53	46
637-64-9	W305502	12506	Tetrahydrofurfuryl acetate	1/1,000	1	1	M	Black	Non-Hispanic	45	740	I smell something	I don't know what the odor is	No Answer	63	55	25									52		54									57
6378-65-0	W257206	22873	Hexyl hexanoate	1/10	1	1	M	Black	Non-Hispanic	45	27	I smell something	I don't know what the odor is	No Answer	80	8	8									73							74
6378-65-0	W257206	22873	Hexyl hexanoate	1/1,000	1	1	M	Black	Non-Hispanic	45	215	I smell something	I don't know what the odor is	No Answer	44	52	54							74			54
638-25-5	W207918	61185	N-Amyl octanoate	1/1,000	1	1	M	Black	Non-Hispanic	45	663	I smell something	I don't know what the odor is	No Answer	52	52	55											67									79
638-25-5	W207918	61185	N-Amyl octanoate	1/100,000	1	1	M	Black	Non-Hispanic	45	756	I smell something	I don't know what the odor is	No Answer	0	55	1			6
63-91-2	P5482	6140	L-Phenylalanine	1/10	1	1	M	Black	Non-Hispanic	45	48	I smell something	I don't know what the odor is	No Answer	1	48	0
63-91-2	P5482	6140	L-Phenylalanine	1/1,000	1	1	M	Black	Non-Hispanic	45	915	I smell something	I don't know what the odor is	No Answer	0	17	1									93
64-04-0	407267	1001	Phenethylamine	1/100,000	1	1	M	Black	Non-Hispanic	45	524	I smell something	I don't know what the odor is	No Answer	60	37	17									52
64-04-0	407267	1001	Phenethylamine	1/1,000	1	1	M	Black	Non-Hispanic	45	570	I smell something	I know what the odor is	fish	76	18	81					1
64-17-5	E702-3	702	ethanol	1/100,000	1	1	M	Black	Non-Hispanic	45	264	I smell something	I don't know what the odor is	No Answer	0	52	0			6
64-17-5	E702-3	702	ethanol	1/1,000	1	1	M	Black	Non-Hispanic	45	320	I smell something	I don't know what the odor is	No Answer	74	16	75									69				78
64-19-7	242853	176	acetic acid	1/100,000	1	1	M	Black	Non-Hispanic	45	394	I smell something	I don't know what the odor is	No Answer	0	46	0																				12
64-19-7	242853	176	acetic acid	1/10,000,000	1	1	M	Black	Non-Hispanic	45	788	I smell something	I don't know what the odor is	No Answer	0	46	0									12
64275-73-6	W372218	5352837	cis-5-Octen-1-ol	1/100,000	1	1	M	Black	Non-Hispanic	45	310	I smell something	I don't know what the odor is	No Answer	65	33	35
64275-73-6	W372218	5352837	cis-5-Octen-1-ol	1/1,000	1	1	M	Black	Non-Hispanic	45	370	I smell something	I don't know what the odor is	No Answer	90	59	76			57	51			55
645-56-7	P53802	12580	4-propylphenol	1/1,000	1	1	M	Black	Non-Hispanic	45	108	I smell something	I don't know what the odor is	No Answer	50	56	56			51				48
645-56-7	P53802	12580	4-propylphenol	1/100,000	1	1	M	Black	Non-Hispanic	45	533	I smell something	I don't know what the odor is	No Answer	0	48	0
646-07-1	277827	12587	4-Methylvaleric acid	1/100,000	1	1	M	Black	Non-Hispanic	45	10	I smell something	I don't know what the odor is	No Answer	100	0	57													1
646-07-1	277827	12587	4-Methylvaleric acid	1/10,000,000	1	1	M	Black	Non-Hispanic	45	22	I smell something	I don't know what the odor is	No Answer	0	16	0									8
6485-40-1	22060	439570	(-)-Carvone	1/10	1	1	M	Black	Non-Hispanic	45	103	I smell something	I know what the odor is	gum	79	86	89	68		79	76
6485-40-1	22060	439570	(-)-Carvone	1/1,000	1	1	M	Black	Non-Hispanic	45	667	I smell something	I know what the odor is	gum	54	75	80	79		8	8
65405-77-8	W509876	5371102	cis-3-Hexenyl salicylate	1/1,000	1	1	M	Black	Non-Hispanic	45	556	I smell something	I don't know what the odor is	No Answer	33	39	21									82
65405-77-8	W509876	5371102	cis-3-Hexenyl salicylate	1/100,000	1	1	M	Black	Non-Hispanic	45	736	I smell something	I don't know what the odor is	No Answer	0	51	0
656-53-1	W320501	61192	4-Methyl-5-thiazoleethanol acetate	1/1,000	1	1	M	Black	Non-Hispanic	45	213	I smell something	I don't know what the odor is	No Answer	40	59	43			1
656-53-1	W320501	61192	4-Methyl-5-thiazoleethanol acetate	1/100,000	1	1	M	Black	Non-Hispanic	45	371	I smell something	I don't know what the odor is	No Answer	65	39	17									6
65-85-0	242381	243	Benzoic acid	1/1,000	1	1	M	Black	Non-Hispanic	45	476	I smell something	I don't know what the odor is	No Answer	73	14	86									48							49
65-85-0	242381	243	Benzoic acid	1/100,000	1	1	M	Black	Non-Hispanic	45	714	I smell something	I don't know what the odor is	No Answer	22	78	82			76	73			76
66-25-1	H-9008	6184	Hexanal	1/100,000	1	1	M	Black	Non-Hispanic	45	277	I smell something	I don't know what the odor is	No Answer	100	0	1													1
66-25-1	H-9008	6184	Hexanal	1/10,000,000	1	1	M	Black	Non-Hispanic	45	362	I smell something	I don't know what the odor is	No Answer	15	12	12									53
67-03-8	W332208	6202	Thiamine hydrochloride	1/10	1	1	M	Black	Non-Hispanic	45	253	I smell something	I don't know what the odor is	No Answer	54	56	55	63
67-03-8	W332208	6202	Thiamine hydrochloride	1/1,000	1	1	M	Black	Non-Hispanic	45	843	I smell something	I don't know what the odor is	No Answer	30	37	0													9
6728-26-3	53000	5281168	2-hexenal	1/1,000	1	1	M	Black	Non-Hispanic	45	905	I smell something	I don't know what the odor is	No Answer	74	13	23									92
6728-26-3	53000	5281168	2-hexenal	1/100,000	1	1	M	Black	Non-Hispanic	45	925	I smell something	I don't know what the odor is	No Answer	22	19	13									96
6728-31-0	W328901	5362814	cis-4-Heptenal	1/100,000	1	1	M	Black	Non-Hispanic	45	192	I smell something	I don't know what the odor is	No Answer	76	12	18											67									88
6728-31-0	W328901	5362814	cis-4-Heptenal	1/10,000,000	1	1	M	Black	Non-Hispanic	45	229	I smell something	I don't know what the odor is	No Answer	14	61	58	49	58
67-56-1	27,047-4	887	methanol	1/1,000	1	1	M	Black	Non-Hispanic	45	99	I smell something	I don't know what the odor is	No Answer	3	1	0									81				86
67-56-1	27,047-4	887	methanol	1/10	1	1	M	Black	Non-Hispanic	45	648	I smell something	I don't know what the odor is	No Answer	0	51	0			2
67-63-0	W292907	3776	Isopropyl alcohol	1/1,000	1	1	M	Black	Non-Hispanic	45	407	I smell something	I don't know what the odor is	No Answer	0	50	48
67-63-0	W292907	3776	Isopropyl alcohol	1/100,000	1	1	M	Black	Non-Hispanic	45	430	I smell something	I don't know what the odor is	No Answer	0	48	49
67-64-1	A-4206	180	acetone	1/1,000	1	1	M	Black	Non-Hispanic	45	396	I smell something	I don't know what the odor is	No Answer	0	49	0
67-64-1	A-4206	180	acetone	1/10	1	1	M	Black	Non-Hispanic	45	546	I smell something	I don't know what the odor is	No Answer	51	54	56	59	6	55	53
67-68-5	W387509	679	Methyl sulfoxide	1/1,000	1	1	M	Black	Non-Hispanic	45	612	I smell something	I don't know what the odor is	No Answer	0	52	0
67-68-5	W387509	679	Methyl sulfoxide	1/10	1	1	M	Black	Non-Hispanic	45	616	I smell something	I don't know what the odor is	No Answer	2	75	9			82
67-71-0	M81705	6213	Methyl sulfone	1/1,000	1	1	M	Black	Non-Hispanic	45	624	I smell something	I don't know what the odor is	No Answer	0	54	54			75																55
67-71-0	M81705	6213	Methyl sulfone	1/10	1	1	M	Black	Non-Hispanic	45	904	I smell something	I don't know what the odor is	No Answer	39	55	40			8
67715-80-4	W357804	101010	2-Methyl-4-propyl-1,3-oxathiane	1/10,000,000	1	1	M	Black	Non-Hispanic	45	35	I smell something	I don't know what the odor is	No Answer	0	53	0
67715-80-4	W357804	101010	2-Methyl-4-propyl-1,3-oxathiane	1/100,000	1	1	M	Black	Non-Hispanic	45	955	I smell something	I don't know what the odor is	No Answer	72	18	12									74
67883-79-8	W393118	16220109	cis-3-Hexenyl tiglate	1/1,000	1	1	M	Black	Non-Hispanic	45	101	I smell something	I don't know what the odor is	No Answer	56	46	37											52									53
67883-79-8	W393118	16220109	cis-3-Hexenyl tiglate	1/10	1	1	M	Black	Non-Hispanic	45	790	I smell something	I don't know what the odor is	No Answer	76	14	18									29
6789-88-4	W369101	23235	Hexyl benzoate	1/10	1	1	M	Black	Non-Hispanic	45	576	I smell something	I don't know what the odor is	No Answer	86	5	68													73
6789-88-4	W369101	23235	Hexyl benzoate	1/1,000	1	1	M	Black	Non-Hispanic	45	672	I smell something	I don't know what the odor is	No Answer	0	8	1			49
6789-88-4	W369101	23235	Hexyl benzoate (replicate)	1/1,000	1	1	M	Black	Non-Hispanic	45	744	I smell something	I don't know what the odor is	No Answer	53	55	2			8
6789-88-4	W369101	23235	Hexyl benzoate (replicate)	1/10	1	1	M	Black	Non-Hispanic	45	870	I smell something	I don't know what the odor is	No Answer	56	36	56													11
6790-58-5	W347108	10857465	Ambrox	1/1,000	1	1	M	Black	Non-Hispanic	45	209	I smell something	I don't know what the odor is	No Answer	52	73	70			75
6790-58-5	W347108	10857465	Ambrox	1/10	1	1	M	Black	Non-Hispanic	45	861	I smell something	I don't know what the odor is	No Answer	59	39	62											12									77
693-54-9	19,620-7	12741	2-decanone	1/100,000	1	1	M	Black	Non-Hispanic	45	225	I smell something	I don't know what the odor is	No Answer	0	53	0	1		8
693-54-9	19,620-7	12741	2-decanone	1/1,000	1	1	M	Black	Non-Hispanic	45	828	I smell something	I don't know what the odor is	No Answer	58	59	13			9
693-95-8	W371602	12748	4-Methylthiazole	1/1,000	1	1	M	Black	Non-Hispanic	45	746	I smell something	I don't know what the odor is	No Answer	25	18	5									21
693-95-8	W371602	12748	4-Methylthiazole	1/100,000	1	1	M	Black	Non-Hispanic	45	765	I smell something	I don't know what the odor is	No Answer	66	33	11											49									53
698-10-2	W315303	61199	5-Ethyl-3-hydroxy-4-methyl-2(5H)-furanone (replicate)	1/10,000,000	1	1	M	Black	Non-Hispanic	45	72	I smell something	I know what the odor is	syrup	65	64	76	75		76	44
698-10-2	W315303	61199	5-Ethyl-3-hydroxy-4-methyl-2(5H)-furanone	1/10,000,000	1	1	M	Black	Non-Hispanic	45	436	I smell something	I don't know what the odor is	No Answer	74	67	65	52	45	46				48
698-10-2	W315303	61199	5-Ethyl-3-hydroxy-4-methyl-2(5H)-furanone	1/100,000	1	1	M	Black	Non-Hispanic	45	489	I smell something	I don't know what the odor is	No Answer	77	74	77	51	51
698-10-2	W315303	61199	5-Ethyl-3-hydroxy-4-methyl-2(5H)-furanone (replicate)	1/100,000	1	1	M	Black	Non-Hispanic	45	793	I smell something	I don't know what the odor is	No Answer	83	78	82	53	53	55	56
705-86-2	W236101	12810	delta-Decalactone	1/1,000	1	1	M	Black	Non-Hispanic	45	221	I smell something	I don't know what the odor is	No Answer	75	84	79			85
705-86-2	W236101	12810	delta-Decalactone	1/100,000	1	1	M	Black	Non-Hispanic	45	856	I smell something	I don't know what the odor is	No Answer	60	65	65			78
706-14-9	D804	12813	gamma-decalactone	1/100,000	1	1	M	Black	Non-Hispanic	45	412	I smell something	I don't know what the odor is	No Answer	75	74	78			59				61
706-14-9	D804	12813	gamma-decalactone	1/1,000	1	1	M	Black	Non-Hispanic	45	820	I smell something	I don't know what the odor is	No Answer	0	98	0			97
71-00-1	H8000	6274	L-Histidine	1/10	1	1	M	Black	Non-Hispanic	45	284	I smell something	I don't know what the odor is	No Answer	0	53	0																				55
71-00-1	H8000	6274	L-Histidine	1/1,000	1	1	M	Black	Non-Hispanic	45	880	I smell something	I don't know what the odor is	No Answer	1	45	0
710-04-3	W329401	61204	delta-Undecalactone	1/1,000	1	1	M	Black	Non-Hispanic	45	482	I smell something	I don't know what the odor is	No Answer	79	76	80			75				57												45
710-04-3	W329401	61204	delta-Undecalactone	1/100,000	1	1	M	Black	Non-Hispanic	45	832	I smell something	I don't know what the odor is	No Answer	8	46	0													8
71-23-8	402893	1031	propanol	1/1,000	1	1	M	Black	Non-Hispanic	45	41	I smell something	I don't know what the odor is	No Answer	0	51	0			7
71-23-8	402893	1031	propanol	1/100,000	1	1	M	Black	Non-Hispanic	45	964	I smell something	I don't know what the odor is	No Answer	62	57	56			84
71-36-3	28,154-9	263	butanol	1/10,000,000	1	1	M	Black	Non-Hispanic	45	401	I smell something	I don't know what the odor is	No Answer	0	51	47
71-36-3	28,154-9	263	butanol	1/100,000	1	1	M	Black	Non-Hispanic	45	953	I smell something	I don't know what the odor is	No Answer	15	9	9									1
71-41-0	39,826-8	6276	pentanol	1/100,000	1	1	M	Black	Non-Hispanic	45	7	I smell something	I don't know what the odor is	No Answer	0	52	0			24
71-41-0	39,826-8	6276	pentanol	1/1,000	1	1	M	Black	Non-Hispanic	45	798	I smell something	I don't know what the odor is	No Answer	100	0	0									1				1	1	1	1
71-43-2	401765	241	Benzene	1/1,000	1	1	M	Black	Non-Hispanic	45	60	I smell something	I don't know what the odor is	No Answer	0	64	0			13
71-43-2	401765	241	Benzene	1/100,000	1	1	M	Black	Non-Hispanic	45	472	I smell something	I don't know what the odor is	No Answer	79	24	61																	42	47
7149-32-8	W286508	251531	Phenethyl 2-furoate	1/100,000	1	1	M	Black	Non-Hispanic	45	949	I smell something	I don't know what the odor is	No Answer	1	44	0									56
7149-32-8	W286508	251531	Phenethyl 2-furoate	1/1,000	1	1	M	Black	Non-Hispanic	45	962	I smell something	I don't know what the odor is	No Answer	7	85	76			86
7217-59-6	W415901	23642	2-Methoxythiophenol	1/100,000	1	1	M	Black	Non-Hispanic	45	19	I smell something	I don't know what the odor is	No Answer	88	3	6													8
7217-59-6	W415901	23642	2-Methoxythiophenol	1/10,000,000	1	1	M	Black	Non-Hispanic	45	116	I smell something	I don't know what the odor is	No Answer	0	48	0
72-18-4	W527718	6287	L-Valine	1/1,000	1	1	M	Black	Non-Hispanic	45	485	I smell something	I don't know what the odor is	No Answer	53	41	56																33
72-18-4	W527718	6287	L-Valine	1/10	1	1	M	Black	Non-Hispanic	45	780	I smell something	I don't know what the odor is	No Answer	3	50	6			23
7452-79-1	W244309	24020	Ethyl 2-methylbutyrate	1/100,000	1	1	M	Black	Non-Hispanic	45	458	I smell something	I don't know what the odor is	No Answer	66	94	83	79		76	74
7452-79-1	W244309	24020	Ethyl 2-methylbutyrate	1/1,000	1	1	M	Black	Non-Hispanic	45	929	I smell something	I know what the odor is	juice	65	64	66			77	79
74-79-3	W381918	6322	L-Arginine	1/10	1	1	M	Black	Non-Hispanic	45	120	I smell something	I don't know what the odor is	No Answer	0	48	0
74-79-3	W381918	6322	L-Arginine	1/1,000	1	1	M	Black	Non-Hispanic	45	711	I smell something	I don't know what the odor is	No Answer	74	22	24									74				72	74
7493-63-2	W202002	24116	Allyl anthranilate	1/100,000	1	1	M	Black	Non-Hispanic	45	382	I smell something	I don't know what the odor is	No Answer	12	17	19									72
7493-63-2	W202002	24116	Allyl anthranilate	1/1,000	1	1	M	Black	Non-Hispanic	45	885	I smell something	I don't know what the odor is	No Answer	75	10	9													77							75
7493-69-8	W202908	61408	Allyl 2-ethylbutyrate	1/1,000	1	1	M	Black	Non-Hispanic	45	494	I smell something	I don't know what the odor is	No Answer	3	62	58																				68
7493-69-8	W202908	61408	Allyl 2-ethylbutyrate	1/100,000	1	1	M	Black	Non-Hispanic	45	995	I smell something	I don't know what the odor is	No Answer	1	45	0
7493-71-2	W204307	5364729	Allyl tiglate	1/1,000	1	1	M	Black	Non-Hispanic	45	180	I smell something	I don't know what the odor is	No Answer	75	77	72			23				28
7493-71-2	W204307	5364729	Allyl tiglate	1/100,000	1	1	M	Black	Non-Hispanic	45	670	I smell something	I don't know what the odor is	No Answer	55	20	21													88	8
75-07-0	71	177	acetaldehyde	1/100,000	1	1	M	Black	Non-Hispanic	45	240	I smell something	I don't know what the odor is	No Answer	3	58	1			74
75-07-0	71	177	acetaldehyde	1/1,000	1	1	M	Black	Non-Hispanic	45	842	I smell something	I don't know what the odor is	No Answer	0	45	0										8
75-18-3	471577	1068	methyl sulfide	1/100,000	1	1	M	Black	Non-Hispanic	45	135	I smell something	I know what the odor is	sour milk	94	9	91									78
75-18-3	471577	1068	methyl sulfide	1/1,000	1	1	M	Black	Non-Hispanic	45	168	I smell something	I don't know what the odor is	No Answer	0	54	18			54
7540-51-4	27483	7793	(-)-citronellol	1/1,000	1	1	M	Black	Non-Hispanic	45	212	I smell something	I don't know what the odor is	No Answer	0	18	15																	71
7540-51-4	27483	7793	(-)-citronellol	1/100,000	1	1	M	Black	Non-Hispanic	45	258	I smell something	I don't know what the odor is	No Answer	0	56	0			8
7541-49-3	W502200	5366244	Phytol	1/10	1	1	M	Black	Non-Hispanic	45	438	I smell something	I don't know what the odor is	No Answer	0	49	47
7541-49-3	W502200	5366244	Phytol	1/1,000	1	1	M	Black	Non-Hispanic	45	990	I smell something	I don't know what the odor is	No Answer	0	48	0
75-47-8	109452	6374	Iodoform	1/1,000	1	1	M	Black	Non-Hispanic	45	474	I smell something	I don't know what the odor is	No Answer	79	53	78																				95
75-47-8	109452	6374	Iodoform	1/10	1	1	M	Black	Non-Hispanic	45	478	I smell something	I don't know what the odor is	No Answer	95	74	77	51																			56
7553-56-2	326143	807	Iodine	1/10	1	1	M	Black	Non-Hispanic	45	373	I smell something	I don't know what the odor is	No Answer	91	5	0									1
7553-56-2	326143	807	Iodine	1/1,000	1	1	M	Black	Non-Hispanic	45	932	I smell something	I don't know what the odor is	No Answer	0	100	0			1
7558-79-4	W239901	24203	Sodium phosphate dibasic	1/1,000	1	1	M	Black	Non-Hispanic	45	655	I smell something	I don't know what the odor is	No Answer	1	56	9			9
7558-79-4	W239901	24203	Sodium phosphate dibasic	1/10	1	1	M	Black	Non-Hispanic	45	941	I smell something	I don't know what the odor is	No Answer	75	9	0									1
75-65-0	50621	6386	tert-butanol	1/10	1	1	M	Black	Non-Hispanic	45	825	I smell something	I don't know what the odor is	No Answer	59	66	63																				85
75-65-0	50621	6386	tert-butanol	1/1,000	1	1	M	Black	Non-Hispanic	45	916	I smell something	I don't know what the odor is	No Answer	8	77	12			9				11
76-22-2	W526606	2537	Camphor	1/1,000	1	1	M	Black	Non-Hispanic	45	512	I smell something	I don't know what the odor is	No Answer	59	60	61			28	24			2				14									25
76-22-2	W526606	2537	Camphor	1/100,000	1	1	M	Black	Non-Hispanic	45	575	I smell something	I don't know what the odor is	No Answer	0	48	0
76-49-3	W215902	6448	Bornyl acetate	1/100,000	1	1	M	Black	Non-Hispanic	45	195	I smell something	I don't know what the odor is	No Answer	0	47	48			6
76-49-3	W215902	6448	Bornyl acetate	1/1,000	1	1	M	Black	Non-Hispanic	45	534	I smell something	I don't know what the odor is	No Answer	61	36	23									53
765-70-8	W270008	61209	Methylcyclopentenolone	1/10	1	1	M	Black	Non-Hispanic	45	283	I smell something	I don't know what the odor is	No Answer	76	78	85	5
765-70-8	W270008	61209	Methylcyclopentenolone	1/1,000	1	1	M	Black	Non-Hispanic	45	677	I smell something	I don't know what the odor is	No Answer	65	62	70	58	59	57	61
7732-18-5	(Ambion) Cat # AM9937	962	Water	1/1,000	1	1	M	Black	Non-Hispanic	45	515	I smell something	I don't know what the odor is	No Answer	0	52	0			6
7732-18-5	(Ambion) Cat # AM9937	962	Water	1/10	1	1	M	Black	Non-Hispanic	45	753	I smell something	I don't know what the odor is	No Answer	0	55	0																			8
7764-50-3	W356506	24473	D-Dihydrocarvone	1/1,000	1	1	M	Black	Non-Hispanic	45	589	I smell something	I don't know what the odor is	No Answer	64	61	63											26									23
7764-50-3	W356506	24473	D-Dihydrocarvone	1/10	1	1	M	Black	Non-Hispanic	45	898	I smell something	I don't know what the odor is	No Answer	75	76	58			77	55			74
7779-41-1	W236306	24513	Decanal dimethyl acetal	1/1,000	1	1	M	Black	Non-Hispanic	45	104	I smell something	I don't know what the odor is	No Answer	0	47	0
7779-41-1	W236306	24513	Decanal dimethyl acetal	1/10	1	1	M	Black	Non-Hispanic	45	688	I smell something	I don't know what the odor is	No Answer	58	41	36			12																	13
7779-50-2	W255505	6753	omega-6-Hexadecenlactone	1/100,000	1	1	M	Black	Non-Hispanic	45	205	I smell something	I don't know what the odor is	No Answer	0	53	0			22
7779-50-2	W255505	6753	omega-6-Hexadecenlactone	1/1,000	1	1	M	Black	Non-Hispanic	45	399	I smell something	I don't know what the odor is	No Answer	44	55	54			53
7779-65-9	W206318	5273467	Isoamyl cinnamate	1/1,000	1	1	M	Black	Non-Hispanic	45	697	I smell something	I don't know what the odor is	No Answer	0	55	0			9
7779-65-9	W206318	5273467	Isoamyl cinnamate	1/100,000	1	1	M	Black	Non-Hispanic	45	846	I smell something	I don't know what the odor is	No Answer	0	47	0									4
77-83-8	W244406	6501	Ethyl 3-methyl-3-phenylglycidate	1/10,000,000	1	1	M	Black	Non-Hispanic	45	561	I smell something	I don't know what the odor is	No Answer	0	48	0
77-83-8	W244406	6501	Ethyl 3-methyl-3-phenylglycidate	1/100,000	1	1	M	Black	Non-Hispanic	45	669	I smell something	I don't know what the odor is	No Answer	0	51	0			8
7785-70-8	P4,568-0	82227	alpha-pinene	1/100,000	1	1	M	Black	Non-Hispanic	45	573	I smell something	I don't know what the odor is	No Answer	62	37	23																				75
7785-70-8	P4,568-0	82227	alpha-pinene	1/1,000	1	1	M	Black	Non-Hispanic	45	742	I smell something	I don't know what the odor is	No Answer	70	32	17																				58
7786-58-5	W281409	228769	Octyl isovalerate	1/100,000	1	1	M	Black	Non-Hispanic	45	4	I smell something	I don't know what the odor is	No Answer	1	56	1																				12
7786-58-5	W281409	228769	Octyl isovalerate	1/1,000	1	1	M	Black	Non-Hispanic	45	461	I smell something	I don't know what the odor is	No Answer	60	60	58			16				2						29
7787-20-4	W50770-9	14525	l-fenchone	1/100,000	1	1	M	Black	Non-Hispanic	45	234	I smell something	I don't know what the odor is	No Answer	0	51	0			6
7787-20-4	W50770-9	14525	l-fenchone	1/1,000	1	1	M	Black	Non-Hispanic	45	891	I smell something	I don't know what the odor is	No Answer	0	45	0											48									73
77-90-7	W308005	6505	Tributyl-2-Acetylcitrate	1/1,000	1	1	M	Black	Non-Hispanic	45	254	I smell something	I don't know what the odor is	No Answer	1	45	0									54
77-90-7	W308005	6505	Tributyl-2-Acetylcitrate	1/10	1	1	M	Black	Non-Hispanic	45	507	I smell something	I don't know what the odor is	No Answer	0	48	0
77-92-9	W230618	311	Citric acid	1/1,000	1	1	M	Black	Non-Hispanic	45	889	I smell something	I don't know what the odor is	No Answer	1	19	0													11
77-92-9	W230618	311	Citric acid	1/10	1	1	M	Black	Non-Hispanic	45	950	I smell something	I don't know what the odor is	No Answer	17	73	20			82
77-93-0	W308307	6506	Triethyl citrate	1/1,000	1	1	M	Black	Non-Hispanic	45	440	I smell something	I don't know what the odor is	No Answer	4	48	16													1
77-93-0	W308307	6506	Triethyl citrate	1/10	1	1	M	Black	Non-Hispanic	45	497	I smell something	I don't know what the odor is	No Answer	17	20	16													23	31
78-59-1	W355305	6544	Isophorone	1/100,000	1	1	M	Black	Non-Hispanic	45	216	I smell something	I don't know what the odor is	No Answer	0	52	0			8
78-59-1	W355305	6544	Isophorone	1/1,000	1	1	M	Black	Non-Hispanic	45	926	I smell something	I don't know what the odor is	No Answer	63	30	60																	56	61
78-70-6	L260-2	6549	Linalool	1/1,000	1	1	M	Black	Non-Hispanic	45	766	I smell something	I don't know what the odor is	No Answer	53	54	46																			49
78-70-6	L260-2	6549	Linalool	1/100,000	1	1	M	Black	Non-Hispanic	45	833	I smell something	I don't know what the odor is	No Answer	29	58	3			1
78761-38-3	W230103	5355850	trans-Cinnamyl propionate	1/100,000	1	1	M	Black	Non-Hispanic	45	420	I smell something	I don't know what the odor is	No Answer	80	43	63									29
78761-38-3	W230103	5355850	trans-Cinnamyl propionate	1/1,000	1	1	M	Black	Non-Hispanic	45	625	I smell something	I don't know what the odor is	No Answer	52	65	62			7				13
78-83-1	58460	6560	2-methyl-1-propanol	1/100,000	1	1	M	Black	Non-Hispanic	45	121	I smell something	I don't know what the odor is	No Answer	57	39	12									76
78-83-1	58460	6560	2-methyl-1-propanol	1/1,000	1	1	M	Black	Non-Hispanic	45	176	I smell something	I don't know what the odor is	No Answer	76	14	19											69									75
78-84-2	240788	6561	Isobutyraldehyde	1/1,000	1	1	M	Black	Non-Hispanic	45	566	I smell something	I don't know what the odor is	No Answer	63	60	33			8				7
78-84-2	240788	6561	Isobutyraldehyde	1/100,000	1	1	M	Black	Non-Hispanic	45	752	I smell something	I don't know what the odor is	No Answer	0	46	0									67
78-93-3	44,346-8	6569	2-butanone	1/1,000	1	1	M	Black	Non-Hispanic	45	675	I smell something	I don't know what the odor is	No Answer	0	52	0			8
78-93-3	44,346-8	6569	2-butanone	1/100,000	1	1	M	Black	Non-Hispanic	45	922	I smell something	I don't know what the odor is	No Answer	17	21	2									1
79-09-4	81910	1032	propionic acid	1/10,000,000	1	1	M	Black	Non-Hispanic	45	89	I smell something	I don't know what the odor is	No Answer	0	47	0
79-09-4	81910	1032	propionic acid (replicate)	1/100,000	1	1	M	Black	Non-Hispanic	45	178	I smell something	I don't know what the odor is	No Answer	0	48	0
79-09-4	81910	1032	propionic acid (replicate)	1/10,000,000	1	1	M	Black	Non-Hispanic	45	698	I smell something	I don't know what the odor is	No Answer	0	51	0
79-09-4	81910	1032	propionic acid	1/100,000	1	1	M	Black	Non-Hispanic	45	772	I smell something	I don't know what the odor is	No Answer	0	50	0			6
79-20-9	296996	6584	methyl acetate	1/1,000	1	1	M	Black	Non-Hispanic	45	231	I smell something	I don't know what the odor is	No Answer	51	21	15									72
79-20-9	296996	6584	methyl acetate	1/10	1	1	M	Black	Non-Hispanic	45	350	I smell something	I don't know what the odor is	No Answer	91	19	68											75									73
79-31-2	W222208	6590	Isobutyric acid	1/100,000	1	1	M	Black	Non-Hispanic	45	276	I smell something	I don't know what the odor is	No Answer	84	7	58													96
79-31-2	W222208	6590	Isobutyric acid	1/10,000,000	1	1	M	Black	Non-Hispanic	45	431	I smell something	I don't know what the odor is	No Answer	57	80	65			68				45
79-77-6	W259500	638014	beta-Ionone	1/1,000	1	1	M	Black	Non-Hispanic	45	204	I smell something	I don't know what the odor is	No Answer	3	55	54			56
79-77-6	W259500	638014	beta-Ionone	1/100,000	1	1	M	Black	Non-Hispanic	45	232	I smell something	I know what the odor is	soap	44	54	56			74																	51
80-62-6	W400201	6658	Methyl methacrylate	1/1,000	1	1	M	Black	Non-Hispanic	45	65	I smell something	I don't know what the odor is	No Answer	81	9	1									74
80-62-6	W400201	6658	Methyl methacrylate	1/100,000	1	1	M	Black	Non-Hispanic	45	451	I smell something	I don't know what the odor is	No Answer	0	52	47
81-14-1	W52290-2	6669	musk ketone	1/10	1	1	M	Black	Non-Hispanic	45	183	I smell something	I don't know what the odor is	No Answer	78	76	80			68				52													18
81-14-1	W52290-2	6669	musk ketone	1/1,000	1	1	M	Black	Non-Hispanic	45	448	I smell something	I don't know what the odor is	No Answer	16	54	67																		6	6
81925-81-7	W376108	5362588	5-Methyl-2-hepten-4-one	1/100,000	1	1	M	Black	Non-Hispanic	45	324	I smell something	I don't know what the odor is	No Answer	65	35	18							58
81925-81-7	W376108	5362588	5-Methyl-2-hepten-4-one	1/10,000,000	1	1	M	Black	Non-Hispanic	45	940	I smell something	I don't know what the odor is	No Answer	11	12	3													86
821-41-0	W435100	69963	5-Hexen-1-ol	1/100,000	1	1	M	Black	Non-Hispanic	45	377	I smell something	I don't know what the odor is	No Answer	0	49	0									24
821-41-0	W435100	69963	5-Hexen-1-ol	1/1,000	1	1	M	Black	Non-Hispanic	45	968	I smell something	I don't know what the odor is	No Answer	42	42	1																8
821-55-6	W278513	13187	2-Nonanone	1/100,000	1	1	M	Black	Non-Hispanic	45	387	I smell something	I don't know what the odor is	No Answer	0	47	0
821-55-6	W278513	13187	2-Nonanone	1/1,000	1	1	M	Black	Non-Hispanic	45	951	I smell something	I don't know what the odor is	No Answer	55	61	55			98	96
823-22-3	W316709	13204	delta-Hexalactone	1/100,000	1	1	M	Black	Non-Hispanic	45	203	I smell something	I don't know what the odor is	No Answer	0	57	57			72
823-22-3	W316709	13204	delta-Hexalactone	1/1,000	1	1	M	Black	Non-Hispanic	45	699	I smell something	I don't know what the odor is	No Answer	1	52	10			11
825-51-4	W507105	13216	Decahydro-2-naphthol	1/1,000	1	1	M	Black	Non-Hispanic	45	61	I smell something	I don't know what the odor is	No Answer	3	46	0											27									72
825-51-4	W507105	13216	Decahydro-2-naphthol	1/100,000	1	1	M	Black	Non-Hispanic	45	273	I smell something	I don't know what the odor is	No Answer	0	57	0			24
85-91-6	W271802	6826	Dimethyl anthranilate	1/1,000	1	1	M	Black	Non-Hispanic	45	389	I smell something	I don't know what the odor is	No Answer	5	9	0									74
85-91-6	W271802	6826	Dimethyl anthranilate	1/100,000	1	1	M	Black	Non-Hispanic	45	829	I smell something	I don't know what the odor is	No Answer	60	1	14									87
87-22-9	W286818	62332	Phenethyl salicylate	1/1,000	1	1	M	Black	Non-Hispanic	45	24	I smell something	I don't know what the odor is	No Answer	0	52	0
87-22-9	W286818	62332	Phenethyl salicylate	1/10	1	1	M	Black	Non-Hispanic	45	348	I smell something	I don't know what the odor is	No Answer	8	53	0			57
88-15-3	A22602	6920	2-Acetylthiophene	1/100,000	1	1	M	Black	Non-Hispanic	45	282	I smell something	I don't know what the odor is	No Answer	0	52	0			8
88-15-3	A22602	6920	2-Acetylthiophene	1/10,000,000	1	1	M	Black	Non-Hispanic	45	969	I smell something	I don't know what the odor is	No Answer	14	54	45			4
881-68-5	w310808	61229	Vanillin Acetate	1/1,000	1	1	M	Black	Non-Hispanic	45	630	I smell something	I don't know what the odor is	No Answer	53	58	57			77				79
881-68-5	w310808	61229	Vanillin Acetate	1/10	1	1	M	Black	Non-Hispanic	45	716	I smell something	I don't know what the odor is	No Answer	79	83	77	67	68	74	75
882-33-7	W322504	13436	Phenyl disulfide	1/1,000	1	1	M	Black	Non-Hispanic	45	421	I smell something	I don't know what the odor is	No Answer	80	9	67											18									53
882-33-7	W322504	13436	Phenyl disulfide	1/100,000	1	1	M	Black	Non-Hispanic	45	728	I smell something	I don't know what the odor is	No Answer	59	36	25																				54
88-69-7	W346101	6943	2-Isopropylphenol	1/100,000	1	1	M	Black	Non-Hispanic	45	71	I smell something	I don't know what the odor is	No Answer	19	61	2																				78
88-69-7	W346101	6943	2-Isopropylphenol	1/1,000	1	1	M	Black	Non-Hispanic	45	919	I smell something	I don't know what the odor is	No Answer	63	34	3																				99
89-79-2	W296236	170833	(-)-Isopulegol	1/1,000	1	1	M	Black	Non-Hispanic	45	450	I smell something	I know what the odor is	spices	76	73	78			48				9
89-79-2	W296236	170833	(-)-Isopulegol	1/10	1	1	M	Black	Non-Hispanic	45	454	I smell something	I don't know what the odor is	No Answer	100	90	79							25				18									7
89-83-8	T0501	6989	thymol	1/1,000	1	1	M	Black	Non-Hispanic	45	138	I smell something	I don't know what the odor is	No Answer	65	37	60							16				17									16
89-83-8	T0501	6989	thymol	1/100,000	1	1	M	Black	Non-Hispanic	45	733	I smell something	I don't know what the odor is	No Answer	71	16	11									74
90-00-6	e44000	6997	2-ethylphenol	1/100,000	1	1	M	Black	Non-Hispanic	45	110	I smell something	I don't know what the odor is	No Answer	84	63	74			68								55									73
90-00-6	e44000	6997	2-ethylphenol	1/1,000	1	1	M	Black	Non-Hispanic	45	584	I smell something	I don't know what the odor is	No Answer	76	72	76			52				55				47									56
90-02-8	S35-6	6998	salicylaldehyde	1/100,000	1	1	M	Black	Non-Hispanic	45	21	I smell something	I don't know what the odor is	No Answer	58	43	57																				1
90-02-8	S35-6	6998	salicylaldehyde	1/1,000	1	1	M	Black	Non-Hispanic	45	197	I smell something	I don't know what the odor is	No Answer	93	53	75											8									77
90-05-1	G10903	460	Guaiacol	1/100,000	1	1	M	Black	Non-Hispanic	45	557	I smell something	I don't know what the odor is	No Answer	76	21	78																				5
90-05-1	G10903	460	Guaiacol	1/10,000,000	1	1	M	Black	Non-Hispanic	45	628	I smell something	I don't know what the odor is	No Answer	56	45	56							52				6									6
90-05-1	G10903	460	Guaiacol (replicate)	1/100,000	1	1	M	Black	Non-Hispanic	45	908	I smell something	I don't know what the odor is	No Answer	79	43	62																				96
90-05-1	G10903	460	Guaiacol (replicate)	1/10,000,000	1	1	M	Black	Non-Hispanic	45	983	I smell something	I don't know what the odor is	No Answer	76	38	56																				78
91-22-5	W347000	7047	Quinoline	1/1,000	1	1	M	Black	Non-Hispanic	45	73	I smell something	I don't know what the odor is	No Answer	58	32	63																				59
91-22-5	W347000	7047	Quinoline	1/100,000	1	1	M	Black	Non-Hispanic	45	776	I smell something	I don't know what the odor is	No Answer	22	46	18			58
91-62-3	W274402	7059	6-methyl quinoline	1/1,000	1	1	M	Black	Non-Hispanic	45	182	I smell something	I don't know what the odor is	No Answer	89	35	15																				45
91-62-3	W274402	7059	6-methyl quinoline	1/100,000	1	1	M	Black	Non-Hispanic	45	325	I smell something	I don't know what the odor is	No Answer	53	49	53											52									73
91-64-5	C4261	323	coumarin	1/10	1	1	M	Black	Non-Hispanic	45	682	I smell something	I don't know what the odor is	No Answer	63	69	64			72				76
91-64-5	C4261	323	coumarin	1/1,000	1	1	M	Black	Non-Hispanic	45	857	I smell something	I don't know what the odor is	No Answer	74	60	62											1									76
92-48-8	W269905	7092	6-Methylcoumarin	1/10	1	1	M	Black	Non-Hispanic	45	346	I smell something	I don't know what the odor is	No Answer	76	82	77			54	52			54
92-48-8	W269905	7092	6-Methylcoumarin	1/1,000	1	1	M	Black	Non-Hispanic	45	900	I smell something	I don't know what the odor is	No Answer	5	66	7			78
92-52-4	W312908	7095	Biphenyl	1/1,000	1	1	M	Black	Non-Hispanic	45	480	I smell something	I don't know what the odor is	No Answer	67	33	64																				72
92-52-4	W312908	7095	Biphenyl	1/10	1	1	M	Black	Non-Hispanic	45	920	I smell something	I don't know what the odor is	No Answer	82	18	15										78
927-49-1	W402206	13561	6-Undecanone	1/100,000	1	1	M	Black	Non-Hispanic	45	172	I smell something	I don't know what the odor is	No Answer	0	49	0
927-49-1	W402206	13561	6-Undecanone	1/1,000	1	1	M	Black	Non-Hispanic	45	935	I smell something	I don't know what the odor is	No Answer	3	55	1			9
928-96-1	H12900	5281167	cis-3-Hexen-1-ol	1/1,000	1	1	M	Black	Non-Hispanic	45	427	I smell something	I don't know what the odor is	No Answer	78	77	81					83
928-96-1	H12900	5281167	cis-3-Hexen-1-ol	1/100,000	1	1	M	Black	Non-Hispanic	45	627	I smell something	I don't know what the odor is	No Answer	6	61	42			3
93-04-9	W525308	7119	Nerolin Yara Yara	1/10	1	1	M	Black	Non-Hispanic	45	293	I smell something	I don't know what the odor is	No Answer	62	62	68			59								53									7
93-04-9	W525308	7119	Nerolin Yara Yara	1/1,000	1	1	M	Black	Non-Hispanic	45	858	I smell something	I don't know what the odor is	No Answer	71	22	57							57													54
93-08-3	W272302	7122	Methyl beta-naphthyl ketone	1/1,000	1	1	M	Black	Non-Hispanic	45	642	I smell something	I don't know what the odor is	No Answer	80	54	60			82				88													8
93-08-3	W272302	7122	Methyl beta-naphthyl ketone	1/10	1	1	M	Black	Non-Hispanic	45	749	I smell something	I don't know what the odor is	No Answer	77	11	60																				53
93-15-2	284424	7127	4-allyl-1,2-dimethoxy benzene	1/1,000	1	1	M	Black	Non-Hispanic	45	374	I smell something	I don't know what the odor is	No Answer	45	54	46			23
93-15-2	284424	7127	4-allyl-1,2-dimethoxy benzene	1/100,000	1	1	M	Black	Non-Hispanic	45	782	I smell something	I don't know what the odor is	No Answer	0	53	18																				54
93-16-3	w24761-8	637776	methyl isoeugenol	1/100,000	1	1	M	Black	Non-Hispanic	45	70	I smell something	I don't know what the odor is	No Answer	0	52	0			9
93-16-3	w24761-8	637776	methyl isoeugenol	1/1,000	1	1	M	Black	Non-Hispanic	45	597	I smell something	I don't know what the odor is	No Answer	0	50	0			6
93-28-7	W24690-5	7136	Eugenyl Acetate	1/100,000	1	1	M	Black	Non-Hispanic	45	477	I smell something	I don't know what the odor is	No Answer	63	55	61											53									81
93-28-7	W24690-5	7136	Eugenyl Acetate	1/1,000	1	1	M	Black	Non-Hispanic	45	965	I smell something	I don't know what the odor is	No Answer	4	53	54							97
93-29-8	w24700-6	7137	isoeugenol acetate	1/10	1	1	M	Black	Non-Hispanic	45	167	I smell something	I don't know what the odor is	No Answer	54	78	74			73	71			72
93-29-8	w24700-6	7137	isoeugenol acetate	1/1,000	1	1	M	Black	Non-Hispanic	45	235	I smell something	I don't know what the odor is	No Answer	54	59	54							1
93-51-6	302880	7144	2-Methoxy-4-methylphenol	1/10,000,000	1	1	M	Black	Non-Hispanic	45	87	I smell something	I don't know what the odor is	No Answer	7	92	5			78	74
93-51-6	302880	7144	2-Methoxy-4-methylphenol (replicate)	1/10,000,000	1	1	M	Black	Non-Hispanic	45	369	I smell something	I don't know what the odor is	No Answer	53	44	0																	7
93-51-6	302880	7144	2-Methoxy-4-methylphenol (replicate)	1/100,000	1	1	M	Black	Non-Hispanic	45	464	I smell something	I don't know what the odor is	No Answer	90	52	83																				74
93-51-6	302880	7144	2-Methoxy-4-methylphenol	1/100,000	1	1	M	Black	Non-Hispanic	45	479	I smell something	I don't know what the odor is	No Answer	80	62	78								19			58									73
93-54-9	W288403	7147	1-Phenyl-1-propanol	1/100,000	1	1	M	Black	Non-Hispanic	45	588	I smell something	I don't know what the odor is	No Answer	0	51	0																				53
93-54-9	W288403	7147	1-Phenyl-1-propanol	1/1,000	1	1	M	Black	Non-Hispanic	45	945	I smell something	I don't know what the odor is	No Answer	0	52	0			2
93-58-3	M29908	7150	methyl benzoate	1/10,000,000	1	1	M	Black	Non-Hispanic	45	148	I smell something	I don't know what the odor is	No Answer	0	53	0			6
93-58-3	M29908	7150	methyl benzoate	1/100,000	1	1	M	Black	Non-Hispanic	45	413	I smell something	I don't know what the odor is	No Answer	53	54	53	27	33	19
93-60-7	W370908	7151	Methyl nicotinate	1/1,000	1	1	M	Black	Non-Hispanic	45	496	I smell something	I don't know what the odor is	No Answer	76	46	57																				74
93-60-7	W370908	7151	Methyl nicotinate	1/10	1	1	M	Black	Non-Hispanic	45	501	I smell something	I don't know what the odor is	No Answer	72	76	26			53																	7
93-89-0	W242209	7165	Ethyl benzoate	1/100,000	1	1	M	Black	Non-Hispanic	45	690	I smell something	I don't know what the odor is	No Answer	0	52	0			53
93-89-0	W242209	7165	Ethyl benzoate	1/1,000	1	1	M	Black	Non-Hispanic	45	864	I smell something	I don't know what the odor is	No Answer	14	90	13			55																	78
93905-03-4	W335800	106441	2-Methoxy-3(5 or 6)-isopropylpyrazine	1/1,000	1	1	M	Black	Non-Hispanic	45	14	I smell something	I don't know what the odor is	No Answer	76	17	55																			82
93905-03-4	W335800	106441	2-Methoxy-3(5 or 6)-isopropylpyrazine	1/100,000	1	1	M	Black	Non-Hispanic	45	49	I smell something	I don't know what the odor is	No Answer	38	59	39			14																56
94278-27-0	W367400	556940	Ethyl 3-(furfurylthio)propionate	1/10,000,000	1	1	M	Black	Non-Hispanic	45	328	I smell something	I don't know what the odor is	No Answer	19	19	13									53
94278-27-0	W367400	556940	Ethyl 3-(furfurylthio)propionate	1/100,000	1	1	M	Black	Non-Hispanic	45	726	I smell something	I don't know what the odor is	No Answer	100	0	0													1	1
94-47-3	W286001	7194	Phenethyl benzoate	1/1,000	1	1	M	Black	Non-Hispanic	45	548	I smell something	I don't know what the odor is	No Answer	0	48	0									7
94-47-3	W286001	7194	Phenethyl benzoate	1/10	1	1	M	Black	Non-Hispanic	45	840	I smell something	I don't know what the odor is	No Answer	0	56	0			12
94-62-2	W290904	638024	Piperine	1/1,000	1	1	M	Black	Non-Hispanic	45	551	I smell something	I don't know what the odor is	No Answer	0	50	0
94-62-2	W290904	638024	Piperine	1/10	1	1	M	Black	Non-Hispanic	45	957	I smell something	I don't know what the odor is	No Answer	7	58	19			8
96-22-0	W510106	7288	3-Pentanone	1/100,000	1	1	M	Black	Non-Hispanic	45	26	I smell something	I don't know what the odor is	No Answer	39	5	1									77				86
96-22-0	W510106	7288	3-Pentanone	1/1,000	1	1	M	Black	Non-Hispanic	45	992	I smell something	I don't know what the odor is	No Answer	72	53	59			6																	48
96-48-0	W329118	7302	4-Hydroxybutanoic acid lactone	1/1,000	1	1	M	Black	Non-Hispanic	45	569	I smell something	I don't know what the odor is	No Answer	17	46	23													71
96-48-0	W329118	7302	4-Hydroxybutanoic acid lactone	1/100,000	1	1	M	Black	Non-Hispanic	45	770	I smell something	I don't know what the odor is	No Answer	18	78	24			52	61			53
97-42-7	W225002	7335	carvyl acetate	1/100,000	1	1	M	Black	Non-Hispanic	45	862	I smell something	I don't know what the odor is	No Answer	11	49	0													4
97-42-7	W225002	7335	carvyl acetate	1/1,000	1	1	M	Black	Non-Hispanic	45	998	I smell something	I don't know what the odor is	No Answer	56	35	61									45
97-53-0	E51791	3314	eugenol	1/1,000	1	1	M	Black	Non-Hispanic	45	134	I smell something	I don't know what the odor is	No Answer	61	64	61			7	7			7													7
97-53-0	E51791	3314	eugenol	1/100,000	1	1	M	Black	Non-Hispanic	45	959	I smell something	I don't know what the odor is	No Answer	57	53	56							9
97-54-1	I17206	853433	Isoeugenol	1/1,000	1	1	M	Black	Non-Hispanic	45	357	I smell something	I don't know what the odor is	No Answer	92	80	67			7	73			72
97-54-1	I17206	853433	Isoeugenol	1/100,000	1	1	M	Black	Non-Hispanic	45	432	I smell something	I don't know what the odor is	No Answer	10	73	48																				16
97-61-0	W275409	7341	2-Methylpentanoic acid	1/10,000,000	1	1	M	Black	Non-Hispanic	45	30	I smell something	I don't know what the odor is	No Answer	0	18	0													8
97-61-0	W275409	7341	2-Methylpentanoic acid	1/100,000	1	1	M	Black	Non-Hispanic	45	911	I smell something	I don't know what the odor is	No Answer	35	33	11									74
97-99-4	W305618	7360	Tetrahydrofurfuryl alcohol	1/100,000	1	1	M	Black	Non-Hispanic	45	602	I smell something	I don't know what the odor is	No Answer	2	46	0									6
97-99-4	W305618	7360	Tetrahydrofurfuryl alcohol	1/1,000	1	1	M	Black	Non-Hispanic	45	781	I smell something	I don't know what the odor is	No Answer	0	18	1									56
98-00-0	W249106	7361	Furfuryl alcohol	1/100,000	1	1	M	Black	Non-Hispanic	45	218	I smell something	I don't know what the odor is	No Answer	21	73	35			53
98-00-0	W249106	7361	Furfuryl alcohol	1/1,000	1	1	M	Black	Non-Hispanic	45	263	I smell something	I don't know what the odor is	No Answer	67	53	54									69
98-85-1	W268518	7409	alpha-Methylbenzyl alcohol	1/100,000	1	1	M	Black	Non-Hispanic	45	689	I smell something	I don't know what the odor is	No Answer	0	52	0
98-85-1	W268518	7409	alpha-Methylbenzyl alcohol	1/1,000	1	1	M	Black	Non-Hispanic	45	723	I smell something	I don't know what the odor is	No Answer	95	0	0													76	78		76
98-86-2	790	7410	acetophenone	1/100,000	1	1	M	Black	Non-Hispanic	45	305	I smell something	I don't know what the odor is	No Answer	57	43	16							6		51
98-86-2	790	7410	acetophenone	1/1,000	1	1	M	Black	Non-Hispanic	45	717	I smell something	I don't know what the odor is	No Answer	76	76	76			51	52			6													59
99-87-6	C121452	7463	para-cymene	1/10	1	1	M	Black	Non-Hispanic	45	402	I smell something	I don't know what the odor is	No Answer	100	46	54							53													75
99-87-6	C121452	7463	para-cymene	1/1,000	1	1	M	Black	Non-Hispanic	45	614	I smell something	I don't know what the odor is	No Answer	58	59	53							54
2257-09-2	W401404	16741	2-Phenylethyl isothiocyanate	1/1,000	2	2	M	Black	Non-Hispanic	25	615	I smell something	I don't know what the odor is	No Answer	75	33	80						12	3											2	4	24
2257-09-2	W401404	16741	2-Phenylethyl isothiocyanate	1/100,000	2	2	M	Black	Non-Hispanic	25	931	I smell something	I don't know what the odor is	No Answer	64	30	75	9		16
2442-10-6	W358207	17121	1-Octen-3-yl acetate	1/1,000	2	2	M	Black	Non-Hispanic	25	177	I smell something	I don't know what the odor is	No Answer	65	64	76	26		39	3			2
2442-10-6	W358207	17121	1-Octen-3-yl acetate	1/100,000	2	2	M	Black	Non-Hispanic	25	315	I can't smell anything
2530-10-1	W352705	520191	3-Acetyl-2,5-dimethylthiophene	1/100,000	2	2	M	Black	Non-Hispanic	25	304	I can't smell anything
2530-10-1	W352705	520191	3-Acetyl-2,5-dimethylthiophene	1/1,000	2	2	M	Black	Non-Hispanic	25	527	I smell something	I don't know what the odor is	No Answer	71	30	68											12				5					35
4075-07-4	Molcan	92979	Androstadienone	1/1,000	2	2	M	Black	Non-Hispanic	25	351	I smell something	I don't know what the odor is	No Answer	54	60	81																				49
4075-07-4	Molcan	92979	Androstadienone	1/100,000	2	2	M	Black	Non-Hispanic	25	827	I smell something	I don't know what the odor is	No Answer	10	33	53					5	4							2		1					5
5461-08-5	W291307	62580	Piperonyl isobutyrate	1/1,000	2	2	M	Black	Non-Hispanic	25	360	I smell something	I don't know what the odor is	No Answer	29	58	79			44				28													2
5461-08-5	W291307	62580	Piperonyl isobutyrate	1/100,000	2	2	M	Black	Non-Hispanic	25	657	I smell something	I don't know what the odor is	No Answer	57	53	81			19	6			1					1								2
7554-12-3	W237418	24197	Diethyl malate	1/100,000	2	2	M	Black	Non-Hispanic	25	187	I can't smell anything
7554-12-3	W237418	24197	Diethyl malate	1/1,000	2	2	M	Black	Non-Hispanic	25	462	I can't smell anything
100-06-1	W200506	7476	Acetanisole	1/1,000	2	2	M	Black	Non-Hispanic	25	312	I smell something	I don't know what the odor is	No Answer	80	91	73	94		1	77
100-06-1	W200506	7476	Acetanisole	1/10	2	2	M	Black	Non-Hispanic	25	540	I smell something	I don't know what the odor is	No Answer	81	51	67			5	58			7													25
1003-04-9	W326607	61252	4,5-Dihydro-3(2H)-thiophenone	1/1,000	2	2	M	Black	Non-Hispanic	25	510	I smell something	I don't know what the odor is	No Answer	99	4	89					76	61	4									52				15
1003-04-9	W326607	61252	4,5-Dihydro-3(2H)-thiophenone	1/100,000	2	2	M	Black	Non-Hispanic	25	924	I smell something	I don't know what the odor is	No Answer	84	11	78					54								25			3				19
10031-82-0	W241318	24834	4-Ethoxybenzaldehyde	1/100,000	2	2	M	Black	Non-Hispanic	25	55	I can't smell anything
10031-82-0	W241318	24834	4-Ethoxybenzaldehyde	1/1,000	2	2	M	Black	Non-Hispanic	25	887	I smell something	I don't know what the odor is	No Answer	91	35	100	65	16	66	53			4													3
100-41-4	3080	7500	ethylbenzene	1/1,000	2	2	M	Black	Non-Hispanic	25	339	I smell something	I don't know what the odor is	No Answer	76	59	54																				66
100-41-4	3080	7500	ethylbenzene	1/100,000	2	2	M	Black	Non-Hispanic	25	730	I can't smell anything
100-51-6	B-1042	244	benzyl alcohol	1/10	2	2	M	Black	Non-Hispanic	25	722	I smell something	I don't know what the odor is	No Answer	72	62	93	4	11	68	4								4								2
100-51-6	B-1042	244	benzyl alcohol	1/1,000	2	2	M	Black	Non-Hispanic	25	839	I smell something	I know what the odor is	Cherries	63	73	92	61		23	88			25													1
100-52-7	418099	240	benzaldehyde	1/100,000	2	2	M	Black	Non-Hispanic	25	233	I smell something	I know what the odor is	Cherries	59	80	100	48		28	1
100-52-7	418099	240	benzaldehyde	1/1,000	2	2	M	Black	Non-Hispanic	25	580	I smell something	I don't know what the odor is	No Answer	89	96	72	85	65	67	48
100-66-3	29,629-5	7519	anisole	1/1,000	2	2	M	Black	Non-Hispanic	25	98	I smell something	I don't know what the odor is	No Answer	73	33	74										4	33									6
100-66-3	29,629-5	7519	anisole	1/100,000	2	2	M	Black	Non-Hispanic	25	260	I can't smell anything
101-41-7	W273309	7559	Methyl phenylacetate	1/1,000	2	2	M	Black	Non-Hispanic	25	604	I smell something	I don't know what the odor is	No Answer	63	42	87			17	5			1								57					15
101-41-7	W273309	7559	Methyl phenylacetate	1/100,000	2	2	M	Black	Non-Hispanic	25	859	I smell something	I know what the odor is	Tea	59	62	75	88		82	5			2	73				1						1
101-84-8	W36670-6	7583	Diphenyl ether	1/1,000	2	2	M	Black	Non-Hispanic	25	590	I smell something	I don't know what the odor is	No Answer	60	55	36			11	4																2
101-84-8	W36670-6	7583	Diphenyl ether	1/100,000	2	2	M	Black	Non-Hispanic	25	674	I can't smell anything
102-04-5	W239704	7593	1,3-Diphenyl-2-propanone	1/100,000	2	2	M	Black	Non-Hispanic	25	610	I smell something	I don't know what the odor is	No Answer	8	21	87													3	9	1	3				1
102-04-5	W239704	7593	1,3-Diphenyl-2-propanone	1/1,000	2	2	M	Black	Non-Hispanic	25	691	I smell something	I don't know what the odor is	No Answer	77	34	91													52	19		5				7
102-13-6	W221007	60998	Isobutyl phenylacetate	1/100,000	2	2	M	Black	Non-Hispanic	25	184	I can't smell anything
102-13-6	W221007	60998	Isobutyl phenylacetate	1/1,000	2	2	M	Black	Non-Hispanic	25	865	I smell something	I don't know what the odor is	No Answer	73	20	100					1								34	6		2
102-16-9	W214906	60999	Benzyl phenylacetate	1/1,000	2	2	M	Black	Non-Hispanic	25	93	I smell something	I don't know what the odor is	No Answer	68	43	78			12										15	4
102-16-9	W214906	60999	Benzyl phenylacetate	1/100,000	2	2	M	Black	Non-Hispanic	25	571	I smell something	I don't know what the odor is	No Answer	56	70	57			52
102-20-5	W286605	7601	Phenethyl phenylacetate	1/100,000	2	2	M	Black	Non-Hispanic	25	290	I can't smell anything
102-20-5	W286605	7601	Phenethyl phenylacetate	1/1,000	2	2	M	Black	Non-Hispanic	25	559	I smell something	I don't know what the odor is	No Answer	25	60	64	45		16	21
102-76-1	W200700	5541	Triacetin	1/1,000	2	2	M	Black	Non-Hispanic	25	446	I can't smell anything
102-76-1	W200700	5541	Triacetin	1/10	2	2	M	Black	Non-Hispanic	25	989	I can't smell anything
103-05-9	B18006	7632	dimethyl benzene propanol	1/1,000	2	2	M	Black	Non-Hispanic	25	470	I smell something	I don't know what the odor is	No Answer	85	54	27			8	1			2								5					4
103-05-9	B18006	7632	dimethyl benzene propanol	1/100,000	2	2	M	Black	Non-Hispanic	25	493	I can't smell anything
103-09-3	537497	7635	2-ethylhexyl acetate	1/1,000	2	2	M	Black	Non-Hispanic	25	578	I smell something	I don't know what the odor is	No Answer	54	61	69			2	5																12
103-09-3	537497	7635	2-ethylhexyl acetate	1/100,000	2	2	M	Black	Non-Hispanic	25	804	I smell something	I know what the odor is	Sugar	61	68	93	95		89	2
103-36-6	112372	637758	ethyl cinnamate	1/1,000	2	2	M	Black	Non-Hispanic	25	544	I smell something	I don't know what the odor is	No Answer	86	95	81	28		42	51																11
103-36-6	112372	637758	ethyl cinnamate	1/100,000	2	2	M	Black	Non-Hispanic	25	958	I smell something	I don't know what the odor is	No Answer	61	85	86	74		65	31
103-45-7	W285706	7654	Phenethyl acetate	1/1,000	2	2	M	Black	Non-Hispanic	25	170	I smell something	I don't know what the odor is	No Answer	84	54	82			4				2		29		1									15
103-45-7	W285706	7654	Phenethyl acetate	1/100,000	2	2	M	Black	Non-Hispanic	25	913	I can't smell anything
103-50-4	W237108	7657	Benzyl ether	1/1,000	2	2	M	Black	Non-Hispanic	25	81	I can't smell anything
103-50-4	W237108	7657	Benzyl ether	1/10	2	2	M	Black	Non-Hispanic	25	848	I smell something	I don't know what the odor is	No Answer	88	56	83			5				16													11
103-60-6	W287318	61005	2-Phenoxyethyl isobutyrate	1/10	2	2	M	Black	Non-Hispanic	25	845	I smell something	I don't know what the odor is	No Answer	84	44	61			3								2	4					4	3		55
103-60-6	W287318	61005	2-Phenoxyethyl isobutyrate	1/1,000	2	2	M	Black	Non-Hispanic	25	930	I can't smell anything
104-21-2	W209805	7695	Anisyl acetate	1/1,000	2	2	M	Black	Non-Hispanic	25	301	I smell something	I don't know what the odor is	No Answer	66	87	91			54	26
104-21-2	W209805	7695	Anisyl acetate	1/100,000	2	2	M	Black	Non-Hispanic	25	643	I can't smell anything
104-54-1	10,819-7	5315892	cinnamyl alcohol	1/1,000	2	2	M	Black	Non-Hispanic	25	706	I smell something	I know what the odor is	Poupori	87	95	100			45	82			1											7	71
104-54-1	10,819-7	5315892	cinnamyl alcohol	1/100,000	2	2	M	Black	Non-Hispanic	25	1000	I can't smell anything
104-76-7	538051	7720	2-ethyl-1-hexanol	1/100,000	2	2	M	Black	Non-Hispanic	25	96	I smell something	I don't know what the odor is	No Answer	36	24	62																63				15
104-76-7	538051	7720	2-ethyl-1-hexanol	1/1,000	2	2	M	Black	Non-Hispanic	25	314	I smell something	I don't know what the odor is	No Answer	81	31	81													6			1				8
104-93-8	W268100	7731	4-Methylanisole	1/1,000	2	2	M	Black	Non-Hispanic	25	114	I smell something	I don't know what the odor is	No Answer	68	78	84			1	2			14			3	9									13
104-93-8	W268100	7731	4-Methylanisole	1/100,000	2	2	M	Black	Non-Hispanic	25	545	I can't smell anything
10519-33-2	W353205	5363233	3-Decen-2-one	1/100,000	2	2	M	Black	Non-Hispanic	25	131	I can't smell anything
10519-33-2	W353205	5363233	3-Decen-2-one	1/1,000	2	2	M	Black	Non-Hispanic	25	823	I smell something	I don't know what the odor is	No Answer	73	33	82					1	4					2		13		1					8
10521-91-2	W361801	61523	5-Phenyl-1-pentanol	1/1,000	2	2	M	Black	Non-Hispanic	25	31	I smell something	I don't know what the odor is	No Answer	67	66	76			46	23																49
10521-91-2	W361801	61523	5-Phenyl-1-pentanol	1/100,000	2	2	M	Black	Non-Hispanic	25	243	I smell something	I know what the odor is	Maple syrup	61	85	87	49		8				2
105-37-3	112305	7749	ethyl propionate	1/1,000	2	2	M	Black	Non-Hispanic	25	349	I smell something	I know what the odor is	Nail polish	76	65	83			18	22																63
105-37-3	112305	7749	ethyl propionate	1/100,000	2	2	M	Black	Non-Hispanic	25	980	I smell something	I don't know what the odor is	No Answer	57	62	84			42	1			17
105-53-3	W237507	7761	Diethyl malonate	1/100,000	2	2	M	Black	Non-Hispanic	25	434	I smell something	I don't know what the odor is	No Answer	62	71	72	37		23	4			1	9
105-53-3	W237507	7761	Diethyl malonate	1/1,000	2	2	M	Black	Non-Hispanic	25	530	I smell something	I don't know what the odor is	No Answer	71	67	81			61	34																42
105-54-4	E15701	7762	ethyl butyrate	1/1,000	2	2	M	Black	Non-Hispanic	25	155	I smell something	I don't know what the odor is	No Answer	96	97	61	92		93	95
105-54-4	E15701	7762	ethyl butyrate	1/100,000	2	2	M	Black	Non-Hispanic	25	404	I smell something	I don't know what the odor is	No Answer	62	91	93	15		37	17
105-57-7	W200204	7765	Acetal	1/1,000	2	2	M	Black	Non-Hispanic	25	384	I smell something	I don't know what the odor is	No Answer	75	77	73			14	24			5
105-57-7	W200204	7765	Acetal	1/100,000	2	2	M	Black	Non-Hispanic	25	892	I smell something	I don't know what the odor is	No Answer	63	65	83		15	2				13													5
105-60-2	W423501	7768	epsilon-Caprolactam	1/1,000	2	2	M	Black	Non-Hispanic	25	128	I smell something	I don't know what the odor is	No Answer	8	52	85							1							35	5	42				18
105-60-2	W423501	7768	epsilon-Caprolactam	1/10	2	2	M	Black	Non-Hispanic	25	219	I smell something	I know what the odor is	The smell of new clothes	68	81	100							2				2				6					6
105-66-8	29,183-8	7770	propyl butyrate	1/1,000	2	2	M	Black	Non-Hispanic	25	261	I smell something	I don't know what the odor is	No Answer	97	14	100			8	2			21						16		7	1				4
105-66-8	29,183-8	7770	propyl butyrate	1/100,000	2	2	M	Black	Non-Hispanic	25	621	I can't smell anything
105-87-3	173495	1549026	geranyl acetate	1/10,000,000	2	2	M	Black	Non-Hispanic	25	85	I smell something	I don't know what the odor is	No Answer	9	40	72									1
105-87-3	173495	1549026	geranyl acetate	1/100,000	2	2	M	Black	Non-Hispanic	25	692	I smell something	I don't know what the odor is	No Answer	8	79	97	17	42	35				1													1
10599-70-9	W339105	61527	3-Acetyl-2,5-dimethylfuran	1/10,000,000	2	2	M	Black	Non-Hispanic	25	353	I can't smell anything
10599-70-9	W339105	61527	3-Acetyl-2,5-dimethylfuran	1/100,000	2	2	M	Black	Non-Hispanic	25	386	I smell something	I don't know what the odor is	No Answer	58	69	70			43				4
106-02-5	W28400-9	235414	Omega-Pentadecalactone	1/1,000	2	2	M	Black	Non-Hispanic	25	542	I can't smell anything
106-02-5	W28400-9	235414	Omega-Pentadecalactone	1/10	2	2	M	Black	Non-Hispanic	25	720	I smell something	I don't know what the odor is	No Answer	71	86	100			47																4	35
106-21-8	W239100	7792	3,7-Dimethyl-1-octanol	1/100,000	2	2	M	Black	Non-Hispanic	25	354	I can't smell anything
106-21-8	W239100	7792	3,7-Dimethyl-1-octanol	1/1,000	2	2	M	Black	Non-Hispanic	25	702	I smell something	I know what the odor is	Pine-sol	100	33	100			68	7											4			5	5	7
106-24-1	163333	637566	geraniol	1/100,000	2	2	M	Black	Non-Hispanic	25	385	I can't smell anything
106-24-1	163333	637566	geraniol	1/1,000	2	2	M	Black	Non-Hispanic	25	763	I smell something	I don't know what the odor is	No Answer	76	38	74				2			13				5				2					3
106-25-2	W277002	643820	Nerol	1/1,000	2	2	M	Black	Non-Hispanic	25	153	I smell something	I don't know what the odor is	No Answer	89	71	79			27	9			25		8									3	2	32
106-25-2	W277002	643820	Nerol	1/100,000	2	2	M	Black	Non-Hispanic	25	398	I can't smell anything
106-27-4	W206008	7795	Isoamyl butyrate	1/100,000	2	2	M	Black	Non-Hispanic	25	113	I can't smell anything
106-27-4	W206008	7795	Isoamyl butyrate	1/1,000	2	2	M	Black	Non-Hispanic	25	214	I smell something	I don't know what the odor is	No Answer	45	70	68			2	47			1													22
106-30-9	W243701	7797	Ethyl heptanoate	1/100,000	2	2	M	Black	Non-Hispanic	25	271	I smell something	I don't know what the odor is	No Answer	23	64	87			44	5			2													3
106-30-9	W243701	7797	Ethyl heptanoate	1/1,000	2	2	M	Black	Non-Hispanic	25	836	I smell something	I don't know what the odor is	No Answer	92	34	87			46	6			6				1									23
106-32-1	W244902	7799	Ethyl octanoate	1/100,000	2	2	M	Black	Non-Hispanic	25	676	I smell something	I don't know what the odor is	No Answer	60	83	80			46
106-32-1	W244902	7799	Ethyl octanoate	1/1,000	2	2	M	Black	Non-Hispanic	25	718	I smell something	I don't know what the odor is	No Answer	61	65	94			31	9			2												1	4
106-36-5	112267	7803	Propyl propionate	1/1,000	2	2	M	Black	Non-Hispanic	25	340	I smell something	I don't know what the odor is	No Answer	76	65	63			67	23																59
106-36-5	112267	7803	Propyl propionate	1/100,000	2	2	M	Black	Non-Hispanic	25	789	I can't smell anything
106-44-5	c7525	2879	p-cresol	1/100,000	2	2	M	Black	Non-Hispanic	25	594	I smell something	I don't know what the odor is	No Answer	53	46	89				26			21													27
106-44-5	c7525	2879	p-cresol	1/1,000	2	2	M	Black	Non-Hispanic	25	632	I smell something	I don't know what the odor is	No Answer	91	75	83	2		23	1			35	3												2
106-65-0	W239607	7820	dimethyl succinate	1/10	2	2	M	Black	Non-Hispanic	25	140	I smell something	I don't know what the odor is	No Answer	79	85	85			7	84			4	2												5
106-65-0	W239607	7820	dimethyl succinate	1/1,000	2	2	M	Black	Non-Hispanic	25	519	I smell something	I don't know what the odor is	No Answer	82	66	72			51	12			12												24	51
106-68-3	13,691-3	246728	3-octanone	1/1,000	2	2	M	Black	Non-Hispanic	25	5	I smell something	I don't know what the odor is	No Answer	83	78	85	33		87	83
106-68-3	13,691-3	246728	3-octanone	1/100,000	2	2	M	Black	Non-Hispanic	25	686	I smell something	I don't know what the odor is	No Answer	55	32	82					4	11	6							2						1
106-70-7	21600	7824	methyl caproate	1/1,000	2	2	M	Black	Non-Hispanic	25	251	I smell something	I don't know what the odor is	No Answer	85	85	95	31		83	28																4
106-70-7	21600	7824	methyl caproate	1/100,000	2	2	M	Black	Non-Hispanic	25	498	I smell something	I don't know what the odor is	No Answer	29	65	77			16	2			14													2
106-73-0	W270504	7826	Methyl heptanoate	1/100,000	2	2	M	Black	Non-Hispanic	25	11	I can't smell anything
106-73-0	W270504	7826	Methyl heptanoate	1/1,000	2	2	M	Black	Non-Hispanic	25	188	I smell something	I don't know what the odor is	No Answer	63	87	77			34	6			9			2										5
1076-56-8	W343609	14104	1-Methyl-3-methoxy-4-isopropylbenzene	1/1,000	2	2	M	Black	Non-Hispanic	25	142	I smell something	I don't know what the odor is	No Answer	9	55	26							2													16
1076-56-8	W343609	14104	1-Methyl-3-methoxy-4-isopropylbenzene	1/100,000	2	2	M	Black	Non-Hispanic	25	257	I can't smell anything
107-85-7	126810	7894	Isoamylamine	1/100,000	2	2	M	Black	Non-Hispanic	25	591	I smell something	I don't know what the odor is	No Answer	52	41	82			8	4																5
107-85-7	126810	7894	Isoamylamine	1/10,000,000	2	2	M	Black	Non-Hispanic	25	700	I can't smell anything
107-92-6	27626	264	butyric acid	1/100,000	2	2	M	Black	Non-Hispanic	25	191	I smell something	I know what the odor is	Vinager	100	2	88							83		42						6					9
107-92-6	27626	264	butyric acid	1/1,000	2	2	M	Black	Non-Hispanic	25	406	I smell something	I don't know what the odor is	No Answer	100	0	99													89	28		38
107-95-9	W325201	239	beta-Alanine	1/1,000	2	2	M	Black	Non-Hispanic	25	59	I can't smell anything
107-95-9	W325201	239	beta-Alanine	1/10	2	2	M	Black	Non-Hispanic	25	341	I can't smell anything
108-21-4	18,547-7	7915	isopropyl acetate (replicate)	1/1,000	2	2	M	Black	Non-Hispanic	25	102	I smell something	I don't know what the odor is	No Answer	61	41	98							2				1				1					45
108-21-4	18,547-7	7915	isopropyl acetate	1/100,000	2	2	M	Black	Non-Hispanic	25	405	I smell something	I don't know what the odor is	No Answer	15	75	65			26	4			2													9
108-21-4	18,547-7	7915	isopropyl acetate	1/1,000	2	2	M	Black	Non-Hispanic	25	732	I can't smell anything
108-21-4	18,547-7	7915	isopropyl acetate (replicate)	1/100,000	2	2	M	Black	Non-Hispanic	25	982	I can't smell anything
108-22-5	117781	7916	Isopropenyl acetate	1/100,000	2	2	M	Black	Non-Hispanic	25	151	I smell something	I don't know what the odor is	No Answer	55	58	86							44	14
108-22-5	117781	7916	Isopropenyl acetate	1/10,000,000	2	2	M	Black	Non-Hispanic	25	626	I smell something	I don't know what the odor is	No Answer	0	80	86			19	19
108-29-2	W310301	7921	gamma-valerolactone	1/100,000	2	2	M	Black	Non-Hispanic	25	295	I can't smell anything
108-29-2	W310301	7921	gamma-valerolactone	1/1,000	2	2	M	Black	Non-Hispanic	25	855	I smell something	I don't know what the odor is	No Answer	58	46	56	5		2				4													3
108-48-5	W354007	7937	2,6-Dimethylpyridine	1/1,000	2	2	M	Black	Non-Hispanic	25	424	I smell something	I don't know what the odor is	No Answer	93	42	82		76	7				2
108-48-5	W354007	7937	2,6-Dimethylpyridine	1/100,000	2	2	M	Black	Non-Hispanic	25	826	I smell something	I don't know what the odor is	No Answer	78	12	73		2	41				15			9	1									7
108-94-1	39,824-1	7967	Cyclohexanone	1/1,000	2	2	M	Black	Non-Hispanic	25	342	I smell something	I don't know what the odor is	No Answer	57	68	69			8				1													47
108-94-1	39,824-1	7967	Cyclohexanone (replicate)	1/100,000	2	2	M	Black	Non-Hispanic	25	517	I can't smell anything
108-94-1	39,824-1	7967	Cyclohexanone (replicate)	1/1,000	2	2	M	Black	Non-Hispanic	25	574	I smell something	I don't know what the odor is	No Answer	60	60	78			16	18																9
108-94-1	39,824-1	7967	Cyclohexanone	1/100,000	2	2	M	Black	Non-Hispanic	25	834	I smell something	I don't know what the odor is	No Answer	47	33	40					8						1		11	2	2					13
108-98-5	W361607	7969	Benzenethiol	1/100,000	2	2	M	Black	Non-Hispanic	25	547	I smell something	I don't know what the odor is	No Answer	94	1	73					58	11							39	9		21				2
108-98-5	W361607	7969	Benzenethiol	1/10,000,000	2	2	M	Black	Non-Hispanic	25	599	I smell something	I don't know what the odor is	No Answer	59	3	88						3	9								3	4				19
109-15-9	W280801	61024	Octyl isobutyrate	1/1,000	2	2	M	Black	Non-Hispanic	25	78	I can't smell anything
109-15-9	W280801	61024	Octyl isobutyrate	1/100,000	2	2	M	Black	Non-Hispanic	25	638	I can't smell anything
109-19-0	109-19-0	109-19-0	isobutyl acetate	1/1,000	2	2	M	Black	Non-Hispanic	25	238	I smell something	I know what the odor is	Twizzlers	66	75	100	39		52	7
109-19-0	109-19-0	109-19-0	isobutyl acetate	1/100,000	2	2	M	Black	Non-Hispanic	25	806	I smell something	I don't know what the odor is	No Answer	32	70	69	4	4	4	2			1			1										5
109-21-7	28,196-4	7983	butyl butyrate	1/100,000	2	2	M	Black	Non-Hispanic	25	25	I can't smell anything
109-21-7	28,196-4	7983	butyl butyrate	1/1,000	2	2	M	Black	Non-Hispanic	25	567	I smell something	I don't know what the odor is	No Answer	63	56	68			44	5
109-42-2	W221600	61027	Butyl 10-undecenoate	1/1,000	2	2	M	Black	Non-Hispanic	25	117	I smell something	I don't know what the odor is	No Answer	11	53	83							11				5					4				4
109-42-2	W221600	61027	Butyl 10-undecenoate	1/10	2	2	M	Black	Non-Hispanic	25	255	I smell something	I don't know what the odor is	No Answer	70	24	63							7				51		1							11
109-52-4	24,037-0	7991	valeric acid	1/10,000,000	2	2	M	Black	Non-Hispanic	25	124	I can't smell anything
109-52-4	24,037-0	7991	valeric acid	1/100,000	2	2	M	Black	Non-Hispanic	25	938	I smell something	I know what the odor is	Dirty socks	88	6	92					8								1	9		3
109-60-4	53,743-8	7997	propyl acetate	1/100,000	2	2	M	Black	Non-Hispanic	25	46	I can't smell anything
109-60-4	53,743-8	7997	propyl acetate	1/1,000	2	2	M	Black	Non-Hispanic	25	562	I smell something	I don't know what the odor is	No Answer	81	60	65											1									41
109-73-9	W313009	8007	Butylamine	1/10,000,000	2	2	M	Black	Non-Hispanic	25	17	I can't smell anything
109-73-9	W313009	8007	Butylamine	1/100,000	2	2	M	Black	Non-Hispanic	25	847	I smell something	I don't know what the odor is	No Answer	66	22	53									1				4	6		1				1
109-94-4	W243418	8025	Ethyl formate	1/10	2	2	M	Black	Non-Hispanic	25	75	I smell something	I don't know what the odor is	No Answer	78	43	86	22					2
109-94-4	W243418	8025	Ethyl formate	1/1,000	2	2	M	Black	Non-Hispanic	25	95	I can't smell anything
110-02-1	T31801	8030	Thiophene (replicate)	1/100,000	2	2	M	Black	Non-Hispanic	25	66	I smell something	I don't know what the odor is	No Answer	62	26	72													2	3		25				33
110-02-1	T31801	8030	Thiophene (replicate)	1/1,000	2	2	M	Black	Non-Hispanic	25	241	I smell something	I don't know what the odor is	No Answer	78	9	75						3	47						29	4		17				4
110-02-1	T31801	8030	Thiophene	1/1,000	2	2	M	Black	Non-Hispanic	25	685	I smell something	I don't know what the odor is	No Answer	6	36	87						2	2								2					1
110-02-1	T31801	8030	Thiophene	1/100,000	2	2	M	Black	Non-Hispanic	25	695	I smell something	I don't know what the odor is	No Answer	91	5	86					36	9							16	4
110-15-6	W502707	1110	Succinic acid	1/1,000	2	2	M	Black	Non-Hispanic	25	679	I can't smell anything
110-15-6	W502707	1110	Succinic acid	1/10	2	2	M	Black	Non-Hispanic	25	937	I smell something	I don't know what the odor is	No Answer	33	60	71			36	5
110-17-8	W248800	444972	Fumaric acid	1/1,000	2	2	M	Black	Non-Hispanic	25	664	I can't smell anything
110-17-8	W248800	444972	Fumaric acid	1/10	2	2	M	Black	Non-Hispanic	25	704	I smell something	I don't know what the odor is	No Answer	10	29	82		1					3								1					7
110-27-0	W355690	8042	Isopropyl myristate	1/10	2	2	M	Black	Non-Hispanic	25	502	I smell something	I don't know what the odor is	No Answer	38	37	69													18	5						29
110-27-0	W355690	8042	Isopropyl myristate	1/1,000	2	2	M	Black	Non-Hispanic	25	678	I can't smell anything
110-38-3	W243205	8048	Ethyl decanoate	1/1,000	2	2	M	Black	Non-Hispanic	25	206	I can't smell anything
110-38-3	W243205	8048	Ethyl decanoate	1/10	2	2	M	Black	Non-Hispanic	25	620	I smell something	I don't know what the odor is	No Answer	76	91	94			42	73
110-40-7	W237604	8049	Diethyl sebacate	1/10	2	2	M	Black	Non-Hispanic	25	660	I smell something	I don't know what the odor is	No Answer	57	90	97			64	72
110-40-7	W237604	8049	Diethyl sebacate	1/1,000	2	2	M	Black	Non-Hispanic	25	910	I can't smell anything
110-43-0	12,336-6	8051	2-heptanone	1/100,000	2	2	M	Black	Non-Hispanic	25	300	I smell something	I don't know what the odor is	No Answer	18	14	56													1		28					15
110-43-0	12,336-6	8051	2-heptanone	1/1,000	2	2	M	Black	Non-Hispanic	25	378	I smell something	I don't know what the odor is	No Answer	64	65	34			36				2
110-62-3	94512	8063	valeraldehyde	1/10,000,000	2	2	M	Black	Non-Hispanic	25	247	I smell something	I don't know what the odor is	No Answer	13	77	72			13	2			17	6											9	4
110-62-3	94512	8063	valeraldehyde	1/100,000	2	2	M	Black	Non-Hispanic	25	475	I smell something	I don't know what the odor is	No Answer	64	46	67		19	4				5													7
110-81-6	W409301	8077	Diethyl disulfide	1/100,000	2	2	M	Black	Non-Hispanic	25	814	I smell something	I know what the odor is	Garlic	69	69	100	21					1	7													1
110-81-6	W409301	8077	Diethyl disulfide	1/1,000	2	2	M	Black	Non-Hispanic	25	886	I smell something	I don't know what the odor is	No Answer	100	0	38						18	35						41		17					4
110-82-7	227048	8078	Cyclohexane	1/1,000	2	2	M	Black	Non-Hispanic	25	453	I smell something	I don't know what the odor is	No Answer	39	60	85											2									53
110-82-7	227048	8078	Cyclohexane	1/10	2	2	M	Black	Non-Hispanic	25	851	I smell something	I don't know what the odor is	No Answer	69	43	98											18				76					71
110-86-1	P-3776	1049	pyridine	1/100,000	2	2	M	Black	Non-Hispanic	25	164	I can't smell anything
110-86-1	P-3776	1049	pyridine	1/10,000,000	2	2	M	Black	Non-Hispanic	25	802	I can't smell anything
110-89-4	W290807	8082	Piperidine	1/100,000	2	2	M	Black	Non-Hispanic	25	154	I can't smell anything
110-89-4	W290807	8082	Piperidine	1/1,000	2	2	M	Black	Non-Hispanic	25	380	I smell something	I don't know what the odor is	No Answer	83	11	90													58			47				6
110-93-0	M48805	9862	6-Methyl-5-hepten-2-one	1/1,000	2	2	M	Black	Non-Hispanic	25	174	I smell something	I don't know what the odor is	No Answer	76	92	89			46	99
110-93-0	M48805	9862	6-Methyl-5-hepten-2-one	1/100,000	2	2	M	Black	Non-Hispanic	25	705	I smell something	I don't know what the odor is	No Answer	11	62	2			4	42			2													2
111-11-5	260673	8091	Methyl caprylate	1/100,000	2	2	M	Black	Non-Hispanic	25	37	I can't smell anything
111-11-5	260673	8091	Methyl caprylate	1/1,000	2	2	M	Black	Non-Hispanic	25	917	I smell something	I don't know what the odor is	No Answer	65	73	71			21	1
111-13-7	O4709	8093	2-octanone	1/100,000	2	2	M	Black	Non-Hispanic	25	265	I smell something	I don't know what the odor is	No Answer	9	62	54							12													25
111-13-7	O4709	8093	2-octanone	1/1,000	2	2	M	Black	Non-Hispanic	25	871	I smell something	I don't know what the odor is	No Answer	67	47	100							2		12				7		1					65
111-14-8	H9378	8094	Heptanoic Acid	1/1,000	2	2	M	Black	Non-Hispanic	25	509	I smell something	I don't know what the odor is	No Answer	80	20	69														24						55
111-14-8	H9378	8094	Heptanoic Acid	1/100,000	2	2	M	Black	Non-Hispanic	25	665	I smell something	I don't know what the odor is	No Answer	67	37	67			1	1			7								12					7
111-27-3	471402	8103	hexanol	1/100,000	2	2	M	Black	Non-Hispanic	25	587	I can't smell anything
111-27-3	471402	8103	hexanol	1/1,000	2	2	M	Black	Non-Hispanic	25	639	I smell something	I don't know what the odor is	No Answer	87	76	86			21				5								3				8	23
111-47-7	P54280	8118	propyl sulfide	1/100,000	2	2	M	Black	Non-Hispanic	25	680	I can't smell anything
111-47-7	P54280	8118	propyl sulfide	1/10,000,000	2	2	M	Black	Non-Hispanic	25	799	I smell something	I don't know what the odor is	No Answer	1	6	83													24	3		1				3
111-61-5	S8269	8122	Ethyl stearate	1/1,000	2	2	M	Black	Non-Hispanic	25	734	I can't smell anything
111-61-5	S8269	8122	Ethyl stearate	1/10	2	2	M	Black	Non-Hispanic	25	936	I can't smell anything
111-65-9	412236	356	Octane	1/10	2	2	M	Black	Non-Hispanic	25	376	I smell something	I don't know what the odor is	No Answer	57	51	91							47				3									42
111-65-9	412236	356	Octane	1/1,000	2	2	M	Black	Non-Hispanic	25	795	I can't smell anything
111-66-0	W429300	8125	1-Octene	1/1,000	2	2	M	Black	Non-Hispanic	25	408	I smell something	I don't know what the odor is	No Answer	55	53	77			4				7													13
111-66-0	W429300	8125	1-Octene	1/100,000	2	2	M	Black	Non-Hispanic	25	457	I can't smell anything
111-70-6	51790	8129	heptanol	1/1,000	2	2	M	Black	Non-Hispanic	25	637	I smell something	I don't know what the odor is	No Answer	96	59	96			24	9			17		25											23
111-70-6	51790	8129	heptanol	1/100,000	2	2	M	Black	Non-Hispanic	25	713	I smell something	I don't know what the odor is	No Answer	45	45	28													4		1	1				5
111-70-6	51790	8129	heptanol (replicate)	1/100,000	2	2	M	Black	Non-Hispanic	25	800	I smell something	I don't know what the odor is	No Answer	60	70	80			4	7			4											4		1
111-70-6	51790	8129	heptanol (replicate)	1/1,000	2	2	M	Black	Non-Hispanic	25	978	I smell something	I don't know what the odor is	No Answer	73	77	87			39				6					37
1117-55-1	W257508	14228	Hexyl octanoate	1/100,000	2	2	M	Black	Non-Hispanic	25	459	I can't smell anything
1117-55-1	W257508	14228	Hexyl octanoate	1/1,000	2	2	M	Black	Non-Hispanic	25	708	I can't smell anything
111-79-5	W272507	5368076	Methyl trans-2-nonenoate	1/1,000	2	2	M	Black	Non-Hispanic	25	100	I smell something	I don't know what the odor is	No Answer	72	81	72			74	28																15
111-79-5	W272507	5368076	Methyl trans-2-nonenoate	1/100,000	2	2	M	Black	Non-Hispanic	25	600	I can't smell anything
111-80-8	W272604	8137	Methyl 2-nonynoate	1/1,000	2	2	M	Black	Non-Hispanic	25	146	I smell something	I don't know what the odor is	No Answer	78	91	88	46		55	72
111-80-8	W272604	8137	Methyl 2-nonynoate	1/100,000	2	2	M	Black	Non-Hispanic	25	646	I smell something	I don't know what the odor is	No Answer	67	76	78			16	92															5
111-87-5	74850	957	octanol	1/100,000	2	2	M	Black	Non-Hispanic	25	244	I smell something	I don't know what the odor is	No Answer	5	52	76							3										24			2
111-87-5	74850	957	octanol	1/1,000	2	2	M	Black	Non-Hispanic	25	902	I smell something	I don't know what the odor is	No Answer	75	54	75				19											4				6	19
1120-21-4	U407	14257	undecane	1/10	2	2	M	Black	Non-Hispanic	25	181	I smell something	I don't know what the odor is	No Answer	69	51	80				11		1	13									4				16
1120-21-4	U407	14257	undecane	1/1,000	2	2	M	Black	Non-Hispanic	25	287	I can't smell anything
112-06-1	W25471-1	8159	heptyl acetate	1/10	2	2	M	Black	Non-Hispanic	25	748	I smell something	I don't know what the odor is	No Answer	97	100	99			85	43			7												18	44
112-06-1	W25471-1	8159	heptyl acetate	1/1,000	2	2	M	Black	Non-Hispanic	25	967	I smell something	I don't know what the odor is	No Answer	63	64	73			21
112-12-9	W309303	8163	2-Undecanone	1/1,000	2	2	M	Black	Non-Hispanic	25	227	I smell something	I don't know what the odor is	No Answer	7	59	59							3	2							1					38
112-12-9	W309303	8163	2-Undecanone	1/10	2	2	M	Black	Non-Hispanic	25	751	I smell something	I don't know what the odor is	No Answer	83	65	74			9	37			67		8			1							1	34
1122-62-9	A21002	14286	2-acetyl pyridine	1/1,000	2	2	M	Black	Non-Hispanic	25	397	I smell something	I don't know what the odor is	No Answer	77	56	71	44	2					3
1122-62-9	A21002	14286	2-acetyl pyridine	1/100,000	2	2	M	Black	Non-Hispanic	25	473	I smell something	I know what the odor is	Corn chips	78	37	85						3	9
112-30-1	23,976-3	8174	decanol	1/100,000	2	2	M	Black	Non-Hispanic	25	208	I can't smell anything
112-30-1	23,976-3	8174	decanol	1/1,000	2	2	M	Black	Non-Hispanic	25	946	I smell something	I know what the odor is	Floor cleaner	62	41	69															8					89
112-31-2	D-7384	8175	decanal	1/1,000	2	2	M	Black	Non-Hispanic	25	622	I smell something	I don't know what the odor is	No Answer	36	36	75							15													2
112-31-2	D-7384	8175	decanal	1/10	2	2	M	Black	Non-Hispanic	25	939	I smell something	I don't know what the odor is	No Answer	78	27	72																				53
112-37-8	W324507	8180	Undecanoic acid	1/1,000	2	2	M	Black	Non-Hispanic	25	326	I smell something	I don't know what the odor is	No Answer	65	31	79							27
112-37-8	W324507	8180	Undecanoic acid	1/10	2	2	M	Black	Non-Hispanic	25	760	I smell something	I don't know what the odor is	No Answer	74	31	60						1	26				2				24					29
1124-11-4	W323705	14296	2,3,5,6-Tetramethylpyrazine	1/1,000	2	2	M	Black	Non-Hispanic	25	592	I smell something	I don't know what the odor is	No Answer	45	59	65	39		34	6
1124-11-4	W323705	14296	2,3,5,6-Tetramethylpyrazine	1/10	2	2	M	Black	Non-Hispanic	25	921	I smell something	I don't know what the odor is	No Answer	76	58	86			24				3			7										4
112-42-5	U100-1	8184	1-undecanol	1/10	2	2	M	Black	Non-Hispanic	25	308	I smell something	I know what the odor is	Pine-Sol cleaner	81	69	80			6	39																28
112-42-5	U100-1	8184	1-undecanol	1/1,000	2	2	M	Black	Non-Hispanic	25	653	I smell something	I know what the odor is	Ammonia	56	42	87															1
112-44-7	u2202	8186	undecanal	1/100,000	2	2	M	Black	Non-Hispanic	25	521	I can't smell anything
112-44-7	u2202	8186	undecanal	1/1,000	2	2	M	Black	Non-Hispanic	25	818	I smell something	I don't know what the odor is	No Answer	66	51	36			7				5								1					4
1125-21-9	W342106	62374	4-Oxoisophorone	1/100,000	2	2	M	Black	Non-Hispanic	25	383	I can't smell anything
1125-21-9	W342106	62374	4-Oxoisophorone	1/1,000	2	2	M	Black	Non-Hispanic	25	764	I smell something	I don't know what the odor is	No Answer	40	54	88							14							1	3					11
112-53-8	W261718	8193	Lauryl alcohol	1/1,000	2	2	M	Black	Non-Hispanic	25	435	I can't smell anything
112-53-8	W261718	8193	Lauryl alcohol	1/10	2	2	M	Black	Non-Hispanic	25	516	I smell something	I don't know what the odor is	No Answer	82	57	83			16	11																38
1125-88-8	W212806	62375	Benzaldehyde dimethyl acetal	1/100,000	2	2	M	Black	Non-Hispanic	25	683	I smell something	I don't know what the odor is	No Answer	58	74	67	13	4	14	4			3
1125-88-8	W212806	62375	Benzaldehyde dimethyl acetal	1/1,000	2	2	M	Black	Non-Hispanic	25	987	I smell something	I don't know what the odor is	No Answer	64	64	76			16	22			14													17
112-66-3	W261602	8205	Lauryl acetate	1/100,000	2	2	M	Black	Non-Hispanic	25	367	I can't smell anything
112-66-3	W261602	8205	Lauryl acetate	1/1,000	2	2	M	Black	Non-Hispanic	25	662	I can't smell anything
1128-08-1	W376302	62378	Dihydrojasmone	1/1,000	2	2	M	Black	Non-Hispanic	25	541	I smell something	I don't know what the odor is	No Answer	68	45	75							5		23		8							5		3
1128-08-1	W376302	62378	Dihydrojasmone	1/100,000	2	2	M	Black	Non-Hispanic	25	867	I smell something	I don't know what the odor is	No Answer	57	24	60			2				5			2	2				1					5
1131-62-0	W510424	14328	3,4-Dimethoxyacetophenone	1/10	2	2	M	Black	Non-Hispanic	25	40	I smell something	I don't know what the odor is	No Answer	72	37	74		58	4																	43
1131-62-0	W510424	14328	3,4-Dimethoxyacetophenone	1/1,000	2	2	M	Black	Non-Hispanic	25	47	I can't smell anything
115-95-7	W263605	8294	Linalyl acetate	1/100,000	2	2	M	Black	Non-Hispanic	25	611	I can't smell anything
115-95-7	W263605	8294	Linalyl acetate	1/1,000	2	2	M	Black	Non-Hispanic	25	771	I can't smell anything
118-58-1	W215104	8363	Benzyl salicylate	1/1,000	2	2	M	Black	Non-Hispanic	25	525	I smell something	I don't know what the odor is	No Answer	36	81	80			61	5
118-58-1	W215104	8363	Benzyl salicylate	1/10	2	2	M	Black	Non-Hispanic	25	757	I smell something	I don't know what the odor is	No Answer	17	30	69							5				1				1					17
118-93-4	W354805	8375	2-Hydroxyacetophenone	1/1,000	2	2	M	Black	Non-Hispanic	25	147	I smell something	I don't know what the odor is	No Answer	70	67	68		6	58				18
118-93-4	W354805	8375	2-Hydroxyacetophenone	1/100,000	2	2	M	Black	Non-Hispanic	25	503	I smell something	I don't know what the odor is	No Answer	34	69	67			28				9													22
1191-43-1	W349518	14491	1,6-Hexanedithiol	1/10,000,000	2	2	M	Black	Non-Hispanic	25	201	I smell something	I don't know what the odor is	No Answer	56	41	65							6				2									23
1191-43-1	W349518	14491	1,6-Hexanedithiol	1/100,000	2	2	M	Black	Non-Hispanic	25	322	I smell something	I don't know what the odor is	No Answer	74	84	74		72
119-36-8	M6752	4133	methyl salicylate	1/1,000	2	2	M	Black	Non-Hispanic	25	514	I smell something	I don't know what the odor is	No Answer	77	86	79	5		82	37																13
119-36-8	M6752	4133	methyl salicylate	1/100,000	2	2	M	Black	Non-Hispanic	25	523	I smell something	I don't know what the odor is	No Answer	5	55	75		39	22
1193-79-9	W360902	14514	2-Acetyl-5-methylfuran	1/1,000	2	2	M	Black	Non-Hispanic	25	42	I smell something	I don't know what the odor is	No Answer	71	51	72		4	6				16			6										12
1193-79-9	W360902	14514	2-Acetyl-5-methylfuran	1/100,000	2	2	M	Black	Non-Hispanic	25	56	I can't smell anything
119-61-9	W213403	3102	benzophenone	1/1,000	2	2	M	Black	Non-Hispanic	25	701	I smell something	I don't know what the odor is	No Answer	25	31	70							2		1						2					8
119-61-9	W213403	3102	benzophenone	1/10	2	2	M	Black	Non-Hispanic	25	933	I smell something	I don't know what the odor is	No Answer	84	81	85							9								21					9
119-84-6	W238104	660	Dihydrocoumarin	1/1,000	2	2	M	Black	Non-Hispanic	25	363	I smell something	I don't know what the odor is	No Answer	62	52	84		1					28													6
119-84-6	W238104	660	Dihydrocoumarin	1/100,000	2	2	M	Black	Non-Hispanic	25	460	I smell something	I don't know what the odor is	No Answer	53	81	88			26				3													5
120-14-9	W310905	8419	Veratraldehyde	1/1,000	2	2	M	Black	Non-Hispanic	25	773	I smell something	I don't know what the odor is	No Answer	7	54	71		7	1				8			3
120-14-9	W310905	8419	Veratraldehyde	1/10	2	2	M	Black	Non-Hispanic	25	866	I smell something	I don't know what the odor is	No Answer	65	51	88			5	2			15								18					15
120-24-1	W247707	6114390	Isoeugenyl phenylacetate	1/1,000	2	2	M	Black	Non-Hispanic	25	416	I smell something	I don't know what the odor is	No Answer	91	60	95		8	59				28													1
120-24-1	W247707	6114390	Isoeugenyl phenylacetate	1/100,000	2	2	M	Black	Non-Hispanic	25	417	I smell something	I don't know what the odor is	No Answer	11	64	87	6	58	16							1
120-50-3	W218502	61048	Isobutyl benzoate	1/10	2	2	M	Black	Non-Hispanic	25	296	I smell something	I don't know what the odor is	No Answer	100	64	100			25	66			91		33									3		3
120-50-3	W218502	61048	Isobutyl benzoate	1/1,000	2	2	M	Black	Non-Hispanic	25	656	I smell something	I don't know what the odor is	No Answer	36	71	79			15				7		3											3
120-51-4	W213802	2345	Benzyl benzoate	1/10	2	2	M	Black	Non-Hispanic	25	329	I smell something	I don't know what the odor is	No Answer	36	67	73	7		34	11
120-51-4	W213802	2345	Benzyl benzoate	1/1,000	2	2	M	Black	Non-Hispanic	25	333	I can't smell anything
120-57-0	w29110-2	8438	piperonal	1/1,000	2	2	M	Black	Non-Hispanic	25	423	I smell something	I don't know what the odor is	No Answer	54	80	78			5	5																13
120-57-0	w29110-2	8438	piperonal	1/10	2	2	M	Black	Non-Hispanic	25	572	I smell something	I know what the odor is	Cake frosting	80	97	100	1	1	1	15
120-58-1	329606	637796	Isosafrole	1/100,000	2	2	M	Black	Non-Hispanic	25	274	I can't smell anything
120-58-1	329606	637796	Isosafrole	1/1,000	2	2	M	Black	Non-Hispanic	25	471	I smell something	I don't know what the odor is	No Answer	86	58	95							49				15									17
120-92-3	W391018	8452	Cyclopentanone	1/10	2	2	M	Black	Non-Hispanic	25	45	I smell something	I know what the odor is	alcohol	81	24	83											98				2					9
120-92-3	W391018	8452	Cyclopentanone	1/1,000	2	2	M	Black	Non-Hispanic	25	106	I smell something	I don't know what the odor is	No Answer	58	33	82					14									5	26					19
121-32-4	W246409	8467	Ethyl Vanillin	1/10	2	2	M	Black	Non-Hispanic	25	186	I smell something	I don't know what the odor is	No Answer	83	91	99	93	36	94
121-32-4	W246409	8467	Ethyl Vanillin	1/1,000	2	2	M	Black	Non-Hispanic	25	395	I smell something	I don't know what the odor is	No Answer	72	71	71	56		82	4
121-33-5	V110-4	1183	vanillin	1/1,000	2	2	M	Black	Non-Hispanic	25	53	I smell something	I don't know what the odor is	No Answer	88	75	76	1	1	1	19
121-33-5	V110-4	1183	vanillin	1/10	2	2	M	Black	Non-Hispanic	25	601	I smell something	I don't know what the odor is	No Answer	61	86	83	12	55	5				1			1		1								1
121-34-6	h36001	8468	4-hydroxy-3-methoxybenzoic acid	1/1,000	2	2	M	Black	Non-Hispanic	25	634	I smell something	I don't know what the odor is	No Answer	60	31	81			1				2										11
121-34-6	h36001	8468	4-hydroxy-3-methoxybenzoic acid	1/10	2	2	M	Black	Non-Hispanic	25	724	I smell something	I don't know what the odor is	No Answer	64	73	88	1	3	5	1			1
122-03-2	W23410-9	326	cuminaldehyde	1/1,000	2	2	M	Black	Non-Hispanic	25	94	I smell something	I don't know what the odor is	No Answer	80	51	69	25								32			17								3
122-03-2	W23410-9	326	cuminaldehyde	1/100,000	2	2	M	Black	Non-Hispanic	25	952	I can't smell anything
122-40-7	W206105	31209	alpha-Amylcinnamaldehyde	1/1,000	2	2	M	Black	Non-Hispanic	25	23	I smell something	I don't know what the odor is	No Answer	72	55	82			33	12					18											16
122-40-7	W206105	31209	alpha-Amylcinnamaldehyde	1/10	2	2	M	Black	Non-Hispanic	25	109	I smell something	I don't know what the odor is	No Answer	80	59	86			34	59																19
122-43-0	W220906	31210	Butyl phenylacetate	1/1,000	2	2	M	Black	Non-Hispanic	25	466	I smell something	I don't know what the odor is	No Answer	82	63	87			45	19			1												4	1
122-43-0	W220906	31210	Butyl phenylacetate	1/100,000	2	2	M	Black	Non-Hispanic	25	830	I smell something	I don't know what the odor is	No Answer	21	18	36										4	16		2	18	2	1				2
122-63-4	W215007	31219	Benzyl propionate	1/1,000	2	2	M	Black	Non-Hispanic	25	141	I smell something	I don't know what the odor is	No Answer	84	85	78			34	67			3													14
122-63-4	W215007	31219	Benzyl propionate	1/100,000	2	2	M	Black	Non-Hispanic	25	537	I can't smell anything
122-67-8	W219304	778574	Isobutyl cinnamate	1/10	2	2	M	Black	Non-Hispanic	25	196	I smell something	I don't know what the odor is	No Answer	69	73	88			44	5			7												1	18
122-67-8	W219304	778574	Isobutyl cinnamate	1/1,000	2	2	M	Black	Non-Hispanic	25	583	I can't smell anything
122-70-3	W286702	31225	Phenethyl propionate	1/100,000	2	2	M	Black	Non-Hispanic	25	6	I can't smell anything
122-70-3	W286702	31225	Phenethyl propionate	1/1,000	2	2	M	Black	Non-Hispanic	25	119	I can't smell anything
122-74-7	W289701	61052	3-Phenylpropyl propionate	1/100,000	2	2	M	Black	Non-Hispanic	25	74	I smell something	I don't know what the odor is	No Answer	41	72	71	1		52	55
122-74-7	W289701	61052	3-Phenylpropyl propionate	1/1,000	2	2	M	Black	Non-Hispanic	25	531	I smell something	I don't know what the odor is	No Answer	68	54	72				44																31
122-97-4	W288500	31234	3-Phenyl-1-propanol	1/1,000	2	2	M	Black	Non-Hispanic	25	157	I can't smell anything
122-97-4	W288500	31234	3-Phenyl-1-propanol	1/100,000	2	2	M	Black	Non-Hispanic	25	506	I smell something	I don't know what the odor is	No Answer	55	54	75	43		2
123-08-0	W398403	126	4-Hydroxybenzaldehyde	1/1,000	2	2	M	Black	Non-Hispanic	25	403	I smell something	I don't know what the odor is	No Answer	55	89	78			33	1			3													5
123-08-0	W398403	126	4-Hydroxybenzaldehyde	1/10	2	2	M	Black	Non-Hispanic	25	883	I smell something	I don't know what the odor is	No Answer	64	71	96			9	2			11													7
123-11-5	W267007	31244	p-Anisaldehyde	1/1,000	2	2	M	Black	Non-Hispanic	25	144	I smell something	I don't know what the odor is	No Answer	69	67	92			84	25																22
123-11-5	W267007	31244	p-Anisaldehyde	1/100,000	2	2	M	Black	Non-Hispanic	25	504	I can't smell anything
123-19-3	W254606	31246	4-Heptanone	1/100,000	2	2	M	Black	Non-Hispanic	25	560	I smell something	I don't know what the odor is	No Answer	41	63	56																				48
123-19-3	W254606	31246	4-Heptanone	1/1,000	2	2	M	Black	Non-Hispanic	25	893	I smell something	I know what the odor is	Twizzler candy with a hint of grape cough medicine	93	69	87	82		9	93
123-25-1	112402	31249	diethyl succinate	1/10	2	2	M	Black	Non-Hispanic	25	633	I smell something	I don't know what the odor is	No Answer	68	64	88				59			5													26
123-25-1	112402	31249	diethyl succinate	1/1,000	2	2	M	Black	Non-Hispanic	25	909	I smell something	I don't know what the odor is	No Answer	87	81	98			25	5			3													33
123-32-0	175420	31252	2,5-dimethyl pyrazine	1/100,000	2	2	M	Black	Non-Hispanic	25	306	I smell something	I don't know what the odor is	No Answer	65	55	73		1	41	14
123-32-0	175420	31252	2,5-dimethyl pyrazine	1/10,000,000	2	2	M	Black	Non-Hispanic	25	824	I can't smell anything
123-51-3	w20571-0	31260	isoamyl alcohol	1/100,000	2	2	M	Black	Non-Hispanic	25	550	I can't smell anything
123-51-3	w20571-0	31260	isoamyl alcohol	1/1,000	2	2	M	Black	Non-Hispanic	25	991	I smell something	I don't know what the odor is	No Answer	36	82	100	84	41	44	4
123-66-0	W243906	31265	ethyl hexanoate	1/100,000	2	2	M	Black	Non-Hispanic	25	288	I smell something	I don't know what the odor is	No Answer	77	75	100			3	77			22													2
123-66-0	W243906	31265	ethyl hexanoate	1/1,000	2	2	M	Black	Non-Hispanic	25	468	I smell something	I don't know what the odor is	No Answer	88	94	90	65		57	1
123-68-2	w203203	31266	allyl hexanoate	1/1,000	2	2	M	Black	Non-Hispanic	25	553	I smell something	I don't know what the odor is	No Answer	78	73	66	64		72	39																5
123-68-2	w203203	31266	allyl hexanoate	1/100,000	2	2	M	Black	Non-Hispanic	25	595	I can't smell anything
123-72-8	20711	261	butyraldehyde	1/1,000	2	2	M	Black	Non-Hispanic	25	439	I smell something	I don't know what the odor is	No Answer	98	13	88					1		7						51		5	1				6
123-72-8	20711	261	butyraldehyde	1/100,000	2	2	M	Black	Non-Hispanic	25	821	I smell something	I don't know what the odor is	No Answer	73	28	40					1	3							21	4	5	2				1
123-75-1	83241	31268	Pyrrolidine	1/10,000,000	2	2	M	Black	Non-Hispanic	25	239	I smell something	I don't know what the odor is	No Answer	22	52	100				1																26
123-75-1	83241	31268	Pyrrolidine	1/100,000	2	2	M	Black	Non-Hispanic	25	794	I can't smell anything
123-86-4	28,772-5	31272	butyl acetate	1/1,000	2	2	M	Black	Non-Hispanic	25	745	I smell something	I don't know what the odor is	No Answer	93	75	98			64	13																3
123-86-4	28,772-5	31272	butyl acetate	1/100,000	2	2	M	Black	Non-Hispanic	25	852	I smell something	I don't know what the odor is	No Answer	43	57	64			6				2													2
123-92-2	112674	31276	isopentyl acetate	1/100,000	2	2	M	Black	Non-Hispanic	25	319	I smell something	I don't know what the odor is	No Answer	30	84	79			78	41
123-92-2	112674	31276	isopentyl acetate	1/1,000	2	2	M	Black	Non-Hispanic	25	881	I smell something	I know what the odor is	Liquorce	72	86	92	72		84	85														1	2	8
124-04-9	W201103	196	Adipic acid	1/1,000	2	2	M	Black	Non-Hispanic	25	309	I can't smell anything
124-04-9	W201103	196	Adipic acid	1/10	2	2	M	Black	Non-Hispanic	25	694	I can't smell anything
124-06-1	W244503	31283	Ethyl myristate	1/1,000	2	2	M	Black	Non-Hispanic	25	173	I smell something	I don't know what the odor is	No Answer	2	19	88														25		11
124-06-1	W244503	31283	Ethyl myristate	1/10	2	2	M	Black	Non-Hispanic	25	443	I smell something	I don't know what the odor is	No Answer	14	55	81			2	1			1									1				4
124-07-2	W279900	379	Octanoic acid	1/100,000	2	2	M	Black	Non-Hispanic	25	659	I smell something	I don't know what the odor is	No Answer	56	36	95					5									15						9
124-07-2	W279900	379	Octanoic acid	1/1,000	2	2	M	Black	Non-Hispanic	25	912	I smell something	I don't know what the odor is	No Answer	58	35	68													5	16	2	56				8
124-13-0	O-560-8	454	octanal	1/1,000	2	2	M	Black	Non-Hispanic	25	337	I smell something	I don't know what the odor is	No Answer	80	39	70			22	4																42
124-13-0	O-560-8	454	octanal	1/100,000	2	2	M	Black	Non-Hispanic	25	792	I smell something	I don't know what the odor is	No Answer	69	63	86			3	1			19	2												45
127-17-3	15940	1060	Pyruvic Acid	1/1,000	2	2	M	Black	Non-Hispanic	25	143	I smell something	I don't know what the odor is	No Answer	77	89	100	42	3	1				2
127-17-3	15940	1060	Pyruvic Acid	1/100,000	2	2	M	Black	Non-Hispanic	25	948	I smell something	I don't know what the odor is	No Answer	66	66	80	5	1	3
128-37-0	W218405	31404	Butylated hydroxytoluene	1/10	2	2	M	Black	Non-Hispanic	25	159	I smell something	I don't know what the odor is	No Answer	60	66	93			24				37				1			2	6					9
128-37-0	W218405	31404	Butylated hydroxytoluene	1/1,000	2	2	M	Black	Non-Hispanic	25	327	I can't smell anything
133-18-6	W285900	8615	Phenethyl anthranilate	1/1,000	2	2	M	Black	Non-Hispanic	25	343	I can't smell anything
133-18-6	W285900	8615	Phenethyl anthranilate	1/10	2	2	M	Black	Non-Hispanic	25	658	I smell something	I don't know what the odor is	No Answer	68	80	87			54	18			3													6
133-37-9	W304401	875	DL-Tartaric acid	1/10	2	2	M	Black	Non-Hispanic	25	500	I smell something	I don't know what the odor is	No Answer	58	79	90	22	56	67	1
133-37-9	W304401	875	DL-Tartaric acid	1/1,000	2	2	M	Black	Non-Hispanic	25	563	I can't smell anything
134-20-3	W268208	8635	Methyl anthranilate	1/1,000	2	2	M	Black	Non-Hispanic	25	190	I smell something	I don't know what the odor is	No Answer	88	80	84	19		43	64			4	2												13
134-20-3	W268208	8635	Methyl anthranilate	1/100,000	2	2	M	Black	Non-Hispanic	25	292	I smell something	I know what the odor is	Grape cough medicine	93	83	100			87	1				17												3
135-02-4	W407701	8658	o-Anisaldehyde	1/100,000	2	2	M	Black	Non-Hispanic	25	88	I smell something	I don't know what the odor is	No Answer	27	52	66		4	23																	13
135-02-4	W407701	8658	o-Anisaldehyde	1/1,000	2	2	M	Black	Non-Hispanic	25	268	I smell something	I don't know what the odor is	No Answer	62	68	83			25	37			5													21
135-02-4	W407701	8658	o-Anisaldehyde (replicate)	1/100,000	2	2	M	Black	Non-Hispanic	25	410	I smell something	I don't know what the odor is	No Answer	58	84	83			16	23														1	1	13
135-02-4	W407701	8658	o-Anisaldehyde (replicate)	1/1,000	2	2	M	Black	Non-Hispanic	25	623	I smell something	I don't know what the odor is	No Answer	77	89	62			27	12																21
13532-18-8	W272000	61641	Methyl 3-(methylthio)propionate	1/10,000,000	2	2	M	Black	Non-Hispanic	25	15	I can't smell anything
13532-18-8	W272000	61641	Methyl 3-(methylthio)propionate	1/100,000	2	2	M	Black	Non-Hispanic	25	105	I smell something	I don't know what the odor is	No Answer	9	56	67			1				5									11
13623-11-5	219185	61653	2,4,5-Trimethylthiazole	1/100,000	2	2	M	Black	Non-Hispanic	25	256	I smell something	I don't know what the odor is	No Answer	78	78	95	2	16	8				28			18							5			1
13623-11-5	219185	61653	2,4,5-Trimethylthiazole	1/10,000,000	2	2	M	Black	Non-Hispanic	25	415	I smell something	I don't know what the odor is	No Answer	54	85	91	98	25	84				6			2
13678-67-6	W323802	61659	2,2'-(Thiodimethylene)difuran	1/100,000	2	2	M	Black	Non-Hispanic	25	317	I smell something	I don't know what the odor is	No Answer	71	26	75					63	19														6
13678-67-6	W323802	61659	2,2'-(Thiodimethylene)difuran	1/1,000	2	2	M	Black	Non-Hispanic	25	368	I smell something	I don't know what the odor is	No Answer	82	17	83					18		9								8	31				2
137-00-8	190675	1136	4-Methyl-5-thiazoleethanol	1/1,000	2	2	M	Black	Non-Hispanic	25	787	I smell something	I don't know what the odor is	No Answer	93	43	100							6			1										41
137-00-8	190675	1136	4-Methyl-5-thiazoleethanol	1/100,000	2	2	M	Black	Non-Hispanic	25	884	I smell something	I don't know what the odor is	No Answer	60	41	67							8						2		2					33
137-06-4	W324000	8712	o-Toluenethiol	1/100,000	2	2	M	Black	Non-Hispanic	25	252	I smell something	I don't know what the odor is	No Answer	98	0	100					44		3				3		83	15	8	68				1
137-06-4	W324000	8712	o-Toluenethiol	1/10,000,000	2	2	M	Black	Non-Hispanic	25	513	I smell something	I don't know what the odor is	No Answer	16	44	77							6													33
13708-12-8	W320307	61670	5-Methylquinoxaline	1/100,000	2	2	M	Black	Non-Hispanic	25	819	I smell something	I know what the odor is	Frito Lays	78	43	100	8
13708-12-8	W320307	61670	5-Methylquinoxaline	1/10,000,000	2	2	M	Black	Non-Hispanic	25	894	I smell something	I don't know what the odor is	No Answer	1	81	61			1
137-32-6	133051	8723	2-Methyl-1-butanol (replicate)	1/1,000	2	2	M	Black	Non-Hispanic	25	359	I smell something	I don't know what the odor is	No Answer	77	68	96											21									61
137-32-6	133051	8723	2-Methyl-1-butanol	1/100,000	2	2	M	Black	Non-Hispanic	25	433	I smell something	I don't know what the odor is	No Answer	34	41	86							21								1					16
137-32-6	133051	8723	2-Methyl-1-butanol	1/1,000	2	2	M	Black	Non-Hispanic	25	735	I smell something	I don't know what the odor is	No Answer	61	42	97											7				8					66
137-32-6	133051	8723	2-Methyl-1-butanol (replicate)	1/100,000	2	2	M	Black	Non-Hispanic	25	813	I smell something	I don't know what the odor is	No Answer	62	55	100			13				2								2					37
13925-00-3	W328103	26331	2-ethyl pyrazine	1/100,000	2	2	M	Black	Non-Hispanic	25	165	I smell something	I don't know what the odor is	No Answer	55	53	71	11	13	44				2
13925-00-3	W328103	26331	2-ethyl pyrazine	1/1,000	2	2	M	Black	Non-Hispanic	25	286	I smell something	I know what the odor is	Different kinds of nuts	84	74	100	4		25				3
140-10-3	W228818	444539	trans-Cinnamic acid	1/1,000	2	2	M	Black	Non-Hispanic	25	605	I smell something	I don't know what the odor is	No Answer	78	74	82	19		64
140-10-3	W228818	444539	trans-Cinnamic acid	1/10	2	2	M	Black	Non-Hispanic	25	719	I smell something	I don't know what the odor is	No Answer	88	41	91		49	8				25									4				2
140-11-4	B15805	8785	benzyl acetate	1/100,000	2	2	M	Black	Non-Hispanic	25	585	I smell something	I don't know what the odor is	No Answer	3	62	72			23	17																6
140-11-4	B15805	8785	benzyl acetate	1/1,000	2	2	M	Black	Non-Hispanic	25	853	I smell something	I don't know what the odor is	No Answer	79	68	71			47	24			7												4	2
140-39-6	W307300	8797	p-Tolyl acetate	1/100,000	2	2	M	Black	Non-Hispanic	25	365	I smell something	I don't know what the odor is	No Answer	68	56	79																			6	43
140-39-6	W307300	8797	p-Tolyl acetate	1/1,000	2	2	M	Black	Non-Hispanic	25	666	I smell something	I don't know what the odor is	No Answer	72	57	85			2	5			49		2											2
140-67-0	W241105	8815	4-Allylanisole	1/1,000	2	2	M	Black	Non-Hispanic	25	3	I smell something	I don't know what the odor is	No Answer	68	14	74			5	44			3		18						2					68
140-67-0	W241105	8815	4-Allylanisole	1/100,000	2	2	M	Black	Non-Hispanic	25	907	I can't smell anything
141-12-8	W277304	1549025	Neryl acetate	1/1,000	2	2	M	Black	Non-Hispanic	25	302	I can't smell anything
141-12-8	W277304	1549025	Neryl acetate	1/10	2	2	M	Black	Non-Hispanic	25	565	I smell something	I don't know what the odor is	No Answer	74	56	73			2	52			12												5	29
141-78-6	27,052-0	8857	ethyl acetate	1/100,000	2	2	M	Black	Non-Hispanic	25	248	I smell something	I don't know what the odor is	No Answer	1	24	73															77
141-78-6	27,052-0	8857	ethyl acetate	1/1,000	2	2	M	Black	Non-Hispanic	25	388	I can't smell anything
142-19-8	W203106	8878	Allyl heptanoate	1/1,000	2	2	M	Black	Non-Hispanic	25	220	I smell something	I know what the odor is	Glue	22	63	100							1								1					78
142-19-8	W203106	8878	Allyl heptanoate	1/100,000	2	2	M	Black	Non-Hispanic	25	554	I can't smell anything
142-62-1	c2250	8892	caproic acid	1/1,000	2	2	M	Black	Non-Hispanic	25	311	I smell something	I don't know what the odor is	No Answer	69	46	87			37						65											25
142-62-1	c2250	8892	caproic acid	1/100,000	2	2	M	Black	Non-Hispanic	25	577	I smell something	I don't know what the odor is	No Answer	72	36	81																			3	59
142-92-7	108154	8908	hexyl acetate	1/100,000	2	2	M	Black	Non-Hispanic	25	175	I can't smell anything
142-92-7	108154	8908	hexyl acetate	1/1,000	2	2	M	Black	Non-Hispanic	25	873	I smell something	I don't know what the odor is	No Answer	74	70	100	75		65	65																1
143-07-7	W261408	3893	Lauric acid (replicate)	1/10	2	2	M	Black	Non-Hispanic	25	122	I smell something	I don't know what the odor is	No Answer	73	41	84			17	3			6		27						3					2
143-07-7	W261408	3893	Lauric acid	1/10	2	2	M	Black	Non-Hispanic	25	336	I smell something	I don't know what the odor is	No Answer	82	36	90						7	53		13							27				5
143-07-7	W261408	3893	Lauric acid (replicate)	1/1,000	2	2	M	Black	Non-Hispanic	25	613	I smell something	I don't know what the odor is	No Answer	76	7	76							38						34	8						8
143-07-7	W261408	3893	Lauric acid	1/1,000	2	2	M	Black	Non-Hispanic	25	712	I smell something	I don't know what the odor is	No Answer	2	15	56											3				35					9
143-08-8	13,121-0	8914	nonanol	1/1,000	2	2	M	Black	Non-Hispanic	25	193	I smell something	I don't know what the odor is	No Answer	67	37	67							3		7	5	1			3		4				3
143-08-8	13,121-0	8914	nonanol	1/100,000	2	2	M	Black	Non-Hispanic	25	279	I can't smell anything
143-13-5	W278807	8918	Nonyl acetate	1/10	2	2	M	Black	Non-Hispanic	25	250	I smell something	I don't know what the odor is	No Answer	89	25	59			1				12								39					28
143-13-5	W278807	8918	Nonyl acetate	1/1,000	2	2	M	Black	Non-Hispanic	25	299	I smell something	I don't know what the odor is	No Answer	37	53	63															2			78		1
1438-94-4	W328405	15037	1-Furfurylpyrrole	1/1,000	2	2	M	Black	Non-Hispanic	25	428	I smell something	I don't know what the odor is	No Answer	99	24	88			37	4			24							11						41
1438-94-4	W328405	15037	1-Furfurylpyrrole	1/100,000	2	2	M	Black	Non-Hispanic	25	879	I smell something	I don't know what the odor is	No Answer	52	37	65			3				2						1		2					2
14765-30-1	W326100	61771	2-sec-Butylcyclohexanone	1/1,000	2	2	M	Black	Non-Hispanic	25	86	I smell something	I don't know what the odor is	No Answer	74	31	24			44	4										2		17				28
14765-30-1	W326100	61771	2-sec-Butylcyclohexanone	1/10	2	2	M	Black	Non-Hispanic	25	878	I smell something	I don't know what the odor is	No Answer	63	65	75	1		31				4	12												2
147-85-3	W331902	145742	L-Proline	1/10	2	2	M	Black	Non-Hispanic	25	593	I smell something	I don't know what the odor is	No Answer	78	16	77																74				7
147-85-3	W331902	145742	L-Proline	1/1,000	2	2	M	Black	Non-Hispanic	25	996	I smell something	I don't know what the odor is	No Answer	28	66	79	12		42	14
149-57-5	W515302	8697	2-Ethylhexanoic acid	1/10	2	2	M	Black	Non-Hispanic	25	202	I smell something	I don't know what the odor is	No Answer	84	20	68							37						68	5	3	19
149-57-5	W515302	8697	2-Ethylhexanoic acid	1/1,000	2	2	M	Black	Non-Hispanic	25	463	I smell something	I don't know what the odor is	No Answer	68	27	84							15								1	22				13
150-30-1	W372609	994	DL-Phenylalanine (replicate)	1/1,000	2	2	M	Black	Non-Hispanic	25	36	I smell something	I don't know what the odor is	No Answer	0	73	31			93
150-30-1	W372609	994	DL-Phenylalanine	1/1,000	2	2	M	Black	Non-Hispanic	25	145	I smell something	I don't know what the odor is	No Answer	0	89	12			74	17
150-30-1	W372609	994	DL-Phenylalanine (replicate)	1/10	2	2	M	Black	Non-Hispanic	25	269	I smell something	I don't know what the odor is	No Answer	73	73	85		61	27	1			15			26							2			3
150-30-1	W372609	994	DL-Phenylalanine	1/10	2	2	M	Black	Non-Hispanic	25	972	I smell something	I don't know what the odor is	No Answer	66	57	71		21	17							2
150-60-7	W361704	9012	Benzyl disulfide	1/1,000	2	2	M	Black	Non-Hispanic	25	426	I smell something	I don't know what the odor is	No Answer	87	10	89					9	4	5						1	2	12	3				6
150-60-7	W361704	9012	Benzyl disulfide	1/10	2	2	M	Black	Non-Hispanic	25	484	I smell something	I don't know what the odor is	No Answer	86	34	74					28	12	3							1		1				5
150-78-7	D131350	9016	dimethoxy benzene	1/10,000,000	2	2	M	Black	Non-Hispanic	25	418	I can't smell anything
150-78-7	D131350	9016	dimethoxy benzene	1/100,000	2	2	M	Black	Non-Hispanic	25	944	I can't smell anything
151-05-3	W239208	9024	alpha,alpha-Dimethylphenethyl acetate	1/10	2	2	M	Black	Non-Hispanic	25	1	I smell something	I don't know what the odor is	No Answer	76	81	82			15	68																38
151-05-3	W239208	9024	alpha,alpha-Dimethylphenethyl acetate	1/1,000	2	2	M	Black	Non-Hispanic	25	491	I smell something	I don't know what the odor is	No Answer	70	70	84			24	21			1													22
151-10-0	W238503	9025	1,3-Dimethoxybenzene	1/1,000	2	2	M	Black	Non-Hispanic	25	445	I smell something	I don't know what the odor is	No Answer	87	44	92			21	13			1								1					16
151-10-0	W238503	9025	1,3-Dimethoxybenzene	1/100,000	2	2	M	Black	Non-Hispanic	25	522	I can't smell anything
1516-17-2	W413201	5363491	trans,trans-2,4-Hexadienyl acetate (replicate)	1/10	2	2	M	Black	Non-Hispanic	25	321	I can't smell anything
1516-17-2	W413201	5363491	trans,trans-2,4-Hexadienyl acetate	1/1,000	2	2	M	Black	Non-Hispanic	25	390	I can't smell anything
1516-17-2	W413201	5363491	trans,trans-2,4-Hexadienyl acetate	1/10	2	2	M	Black	Non-Hispanic	25	487	I smell something	I don't know what the odor is	No Answer	0	62	68			11	6			3												7	1
1516-17-2	W413201	5363491	trans,trans-2,4-Hexadienyl acetate (replicate)	1/1,000	2	2	M	Black	Non-Hispanic	25	539	I can't smell anything
15356-60-2	63658	165675	( + )-menthol	1/1,000	2	2	M	Black	Non-Hispanic	25	68	I smell something	I don't know what the odor is	No Answer	67	60	76			43	11			2													31
15356-60-2	63658	165675	( + )-menthol	1/10	2	2	M	Black	Non-Hispanic	25	934	I smell something	I know what the odor is	Vicks	85	88	93							4													62
15679-12-6	W368008	27440	2-Ethyl-4-methylthiazole	1/1,000	2	2	M	Black	Non-Hispanic	25	52	I smell something	I don't know what the odor is	No Answer	77	34	76							19		38		9									66
15679-12-6	W368008	27440	2-Ethyl-4-methylthiazole	1/100,000	2	2	M	Black	Non-Hispanic	25	731	I smell something	I don't know what the odor is	No Answer	88	44	78			2				7													15
15679-19-3	W334006	61809	2-Ethoxythiazole	1/1,000	2	2	M	Black	Non-Hispanic	25	50	I smell something	I don't know what the odor is	No Answer	72	45	70			11	34																25
15679-19-3	W334006	61809	2-Ethoxythiazole	1/100,000	2	2	M	Black	Non-Hispanic	25	483	I smell something	I don't know what the odor is	No Answer	81	57	78			29	3			12													14
15707-23-0	W315508	27457	2-Ethyl-3-methylpyrazine	1/1,000	2	2	M	Black	Non-Hispanic	25	609	I smell something	I don't know what the odor is	No Answer	100	56	80		2	11							4	14
15707-23-0	W315508	27457	2-Ethyl-3-methylpyrazine	1/100,000	2	2	M	Black	Non-Hispanic	25	673	I smell something	I know what the odor is	Pine tree	66	53	91			3				1										57	5
15707-24-1	292982	27458	2,3-Diethylpyrazine	1/10,000,000	2	2	M	Black	Non-Hispanic	25	505	I smell something	I don't know what the odor is	No Answer	8	49	68																7				23
15707-24-1	292982	27458	2,3-Diethylpyrazine	1/100,000	2	2	M	Black	Non-Hispanic	25	528	I smell something	I don't know what the odor is	No Answer	81	43	76										7			5	31		7				11
1618-26-4	W387800	15380	Bis(methylthio)methane	1/10,000,000	2	2	M	Black	Non-Hispanic	25	156	I smell something	I don't know what the odor is	No Answer	58	20	62						3	21									1				4
1618-26-4	W387800	15380	Bis(methylthio)methane	1/100,000	2	2	M	Black	Non-Hispanic	25	364	I smell something	I don't know what the odor is	No Answer	82	20	88													87	13	3	7
16409-46-4	W266906	565690	Menthyl isovalerate	1/1,000	2	2	M	Black	Non-Hispanic	25	76	I smell something	I don't know what the odor is	No Answer	23	60	68			89	12
16409-46-4	W266906	565690	Menthyl isovalerate	1/100,000	2	2	M	Black	Non-Hispanic	25	289	I can't smell anything
16630-66-3	359440	85522	Methyl (methylthio)acetate	1/1,000	2	2	M	Black	Non-Hispanic	25	393	I smell something	I don't know what the odor is	No Answer	75	24	66					5	5	18						9			5				19
16630-66-3	359440	85522	Methyl (methylthio)acetate	1/100,000	2	2	M	Black	Non-Hispanic	25	994	I smell something	I don't know what the odor is	No Answer	69	15	79							2						37		1	1				12
1679-07-8	W326208	15510	Cyclopentanethiol	1/100,000	2	2	M	Black	Non-Hispanic	25	64	I smell something	I don't know what the odor is	No Answer	90	10	95					35	12					16									29
1679-07-8	W326208	15510	Cyclopentanethiol	1/10,000,000	2	2	M	Black	Non-Hispanic	25	582	I smell something	I don't know what the odor is	No Answer	100	0	87					8	4								1		63				13
17102-64-6	W392200	641256	trans,trans-2,4-Hexadien-1-ol	1/100,000	2	2	M	Black	Non-Hispanic	25	481	I can't smell anything
17102-64-6	W392200	641256	trans,trans-2,4-Hexadien-1-ol	1/1,000	2	2	M	Black	Non-Hispanic	25	882	I smell something	I don't know what the odor is	No Answer	66	70	79	1		4				9								4					3
1731-84-6	W272418	15606	Methyl nonanoate	1/1,000	2	2	M	Black	Non-Hispanic	25	703	I smell something	I don't know what the odor is	No Answer	67	82	89			47	38			7												2	23
1731-84-6	W272418	15606	Methyl nonanoate	1/100,000	2	2	M	Black	Non-Hispanic	25	707	I smell something	I don't know what the odor is	No Answer	30	98	96	54		74	9			4					2							2
1759-28-0	W331309	15654	4-Methyl-5-vinylthiazole	1/1,000	2	2	M	Black	Non-Hispanic	25	236	I smell something	I know what the odor is	A wooded area	88	78	100			3				4										1	2
1759-28-0	W331309	15654	4-Methyl-5-vinylthiazole	1/100,000	2	2	M	Black	Non-Hispanic	25	671	I smell something	I don't know what the odor is	No Answer	62	57	86							2													22
1797-74-6	W203904	15717	Allyl phenylacetate	1/10,000,000	2	2	M	Black	Non-Hispanic	25	535	I can't smell anything
1797-74-6	W203904	15717	Allyl phenylacetate	1/100,000	2	2	M	Black	Non-Hispanic	25	549	I can't smell anything
18172-67-3	W290300	440967	(-)-beta-Pinene	1/10	2	2	M	Black	Non-Hispanic	25	652	I smell something	I don't know what the odor is	No Answer	77	61	89			14				32										73			13
18172-67-3	W290300	440967	(-)-beta-Pinene	1/1,000	2	2	M	Black	Non-Hispanic	25	914	I can't smell anything
18277-27-5	W337218	519539	2-(1-Methylpropyl)thiazole	1/1,000	2	2	M	Black	Non-Hispanic	25	34	I smell something	I don't know what the odor is	No Answer	94	34	71				59														11	5	48
18277-27-5	W337218	519539	2-(1-Methylpropyl)thiazole	1/100,000	2	2	M	Black	Non-Hispanic	25	316	I smell something	I don't know what the odor is	No Answer	56	64	70			12				9
18368-91-7	W349100	106997	2-Ethylfenchol	1/1,000	2	2	M	Black	Non-Hispanic	25	281	I smell something	I know what the odor is	Flavored lip balm	71	74	91			4	76																7
18368-91-7	W349100	106997	2-Ethylfenchol	1/100,000	2	2	M	Black	Non-Hispanic	25	974	I can't smell anything
18409-17-1	W388718	5318599	trans-2-Octen-1-ol	1/100,000	2	2	M	Black	Non-Hispanic	25	896	I can't smell anything
18409-17-1	W388718	5318599	trans-2-Octen-1-ol	1/1,000	2	2	M	Black	Non-Hispanic	25	999	I smell something	I don't know what the odor is	No Answer	59	62	82		7					59
18486-69-6	W339504	61130	(1R)-(-)-Myrtenal	1/100,000	2	2	M	Black	Non-Hispanic	25	785	I smell something	I don't know what the odor is	No Answer	72	64	93			14				54		2	2	3							17	3	6
18486-69-6	W339504	61130	(1R)-(-)-Myrtenal	1/10,000,000	2	2	M	Black	Non-Hispanic	25	849	I can't smell anything
18640-74-9	W313408	62725	2-Isobutylthiazole	1/100,000	2	2	M	Black	Non-Hispanic	25	774	I smell something	I don't know what the odor is	No Answer	81	30	80					4		29						37	5	1					2
18640-74-9	W313408	62725	2-Isobutylthiazole	1/10,000,000	2	2	M	Black	Non-Hispanic	25	927	I can't smell anything
1866-31-5	W202207	641423	Allyl cinnamate	1/100,000	2	2	M	Black	Non-Hispanic	25	20	I smell something	I don't know what the odor is	No Answer	29	31	78			3	9																1
1866-31-5	W202207	641423	Allyl cinnamate	1/1,000	2	2	M	Black	Non-Hispanic	25	270	I smell something	I don't know what the odor is	No Answer	41	77	100			17	2			23													5
2035-99-6	W208000	16255	Isoamyl octanoate	1/10	2	2	M	Black	Non-Hispanic	25	890	I smell something	I don't know what the odor is	No Answer	88	14	71					1	2	2		1		3		52		4	1				13
2035-99-6	W208000	16255	Isoamyl octanoate	1/1,000	2	2	M	Black	Non-Hispanic	25	906	I smell something	I don't know what the odor is	No Answer	21	61	60			36
2051-78-7	W202118	16324	Allyl butyrate	1/1,000	2	2	M	Black	Non-Hispanic	25	355	I smell something	I don't know what the odor is	No Answer	74	44	83			57	17																29
2051-78-7	W202118	16324	Allyl butyrate	1/100,000	2	2	M	Black	Non-Hispanic	25	747	I smell something	I don't know what the odor is	No Answer	35	35	72			4		2		7									5				7
21145-77-7	W526401	89440	6-Acetyl-1,1,2,4,4,7-Hexamethyltetralin	1/1,000	2	2	M	Black	Non-Hispanic	25	69	I smell something	I don't know what the odor is	No Answer	12	57	12			25																	54
21145-77-7	W526401	89440	6-Acetyl-1,1,2,4,4,7-Hexamethyltetralin	1/10	2	2	M	Black	Non-Hispanic	25	769	I smell something	I don't know what the odor is	No Answer	34	80	94			54	3			4												3	6
2153-26-6	W305200	16537	Terpinyl formate	1/1,000	2	2	M	Black	Non-Hispanic	25	83	I smell something	I don't know what the odor is	No Answer	56	54	70			11	6			14											5		7
2153-26-6	W305200	16537	Terpinyl formate	1/100,000	2	2	M	Black	Non-Hispanic	25	993	I can't smell anything
2305-25-1	W35450-3	61293	ethyl-3-hydroxyhexanoate	1/100,000	2	2	M	Black	Non-Hispanic	25	737	I can't smell anything
2305-25-1	W35450-3	61293	ethyl-3-hydroxyhexanoate	1/1,000	2	2	M	Black	Non-Hispanic	25	775	I smell something	I don't know what the odor is	No Answer	70	66	30	4		18	57			13													15
2396-84-1	W245909	1550470	Ethyl sorbate	1/1,000	2	2	M	Black	Non-Hispanic	25	43	I smell something	I don't know what the odor is	No Answer	81	40	79											14									62
2396-84-1	W245909	1550470	Ethyl sorbate	1/100,000	2	2	M	Black	Non-Hispanic	25	586	I can't smell anything
24295-03-2	W332801	520108	2-Acetylthiazole	1/100,000	2	2	M	Black	Non-Hispanic	25	32	I smell something	I know what the odor is	Corn chips	82	34	76							41
24295-03-2	W332801	520108	2-Acetylthiazole	1/1,000	2	2	M	Black	Non-Hispanic	25	645	I smell something	I don't know what the odor is	No Answer	86	43	85			2				26			6										2
2432-51-1	W331007	62444	Methyl thiobutyrate	1/100,000	2	2	M	Black	Non-Hispanic	25	130	I smell something	I don't know what the odor is	No Answer	92	7	91					85	2
2432-51-1	W331007	62444	Methyl thiobutyrate	1/1,000	2	2	M	Black	Non-Hispanic	25	217	I smell something	I don't know what the odor is	No Answer	100	0	100					77	16							72	18		22				1
2445-76-3	W257605	88454	Hexyl propionate	1/1,000	2	2	M	Black	Non-Hispanic	25	529	I smell something	I don't know what the odor is	No Answer	71	64	68			55	45																15
2445-76-3	W257605	88454	Hexyl propionate	1/100,000	2	2	M	Black	Non-Hispanic	25	897	I can't smell anything
24683-00-9	W313203	32594	2-isobutyl-3-methoxypyrazine	1/100,000	2	2	M	Black	Non-Hispanic	25	115	I smell something	I don't know what the odor is	No Answer	83	54	75			6				12				1									2
24683-00-9	W313203	32594	2-isobutyl-3-methoxypyrazine	1/1,000	2	2	M	Black	Non-Hispanic	25	762	I smell something	I don't know what the odor is	No Answer	94	6	95							33			1						1	43	2		22
2497-18-9	302503	2733294	trans-2-Hexenyl acetate	1/100,000	2	2	M	Black	Non-Hispanic	25	169	I smell something	I don't know what the odor is	No Answer	70	77	87	2	11	81	6			1
2497-18-9	302503	2733294	trans-2-Hexenyl acetate	1/1,000	2	2	M	Black	Non-Hispanic	25	709	I smell something	I don't know what the odor is	No Answer	66	60	98			52	84								7
25013-16-5	W218308	8456	Butylated hydroxyanisole	1/10	2	2	M	Black	Non-Hispanic	25	797	I smell something	I don't know what the odor is	No Answer	69	35	86							9				1				5					27
25013-16-5	W218308	8456	Butylated hydroxyanisole	1/1,000	2	2	M	Black	Non-Hispanic	25	844	I smell something	I don't know what the odor is	No Answer	4	55	61										3	4				41	13				95
25152-85-6	W368806	5367706	cis-3-Hexenyl benzoate	1/100,000	2	2	M	Black	Non-Hispanic	25	579	I can't smell anything
25152-85-6	W368806	5367706	cis-3-Hexenyl benzoate	1/1,000	2	2	M	Black	Non-Hispanic	25	767	I smell something	I don't know what the odor is	No Answer	0	47	4			1				2						2							2
2568-25-4	W213004	595928	Benzaldehyde propylene glycol acetal	1/1,000	2	2	M	Black	Non-Hispanic	25	9	I smell something	I don't know what the odor is	No Answer	53	64	65			63				8
2568-25-4	W213004	595928	Benzaldehyde propylene glycol acetal	1/100,000	2	2	M	Black	Non-Hispanic	25	520	I can't smell anything
2623-23-6	W266825	220674	L-Menthyl acetate (replicate)	1/10	2	2	M	Black	Non-Hispanic	25	18	I smell something	I don't know what the odor is	No Answer	81	82	81			44	16																6
2623-23-6	W266825	220674	L-Menthyl acetate	1/1,000	2	2	M	Black	Non-Hispanic	25	488	I can't smell anything
2623-23-6	W266825	220674	L-Menthyl acetate	1/10	2	2	M	Black	Non-Hispanic	25	618	I smell something	I don't know what the odor is	No Answer	62	88	86			43	23			24													16
2623-23-6	W266825	220674	L-Menthyl acetate (replicate)	1/1,000	2	2	M	Black	Non-Hispanic	25	986	I smell something	I don't know what the odor is	No Answer	24	80	68			39	7
2639-63-6	W256811	17525	hexyl butyrate	1/1,000	2	2	M	Black	Non-Hispanic	25	437	I smell something	I don't know what the odor is	No Answer	74	78	85			13	4			1													37
2639-63-6	W256811	17525	hexyl butyrate	1/100,000	2	2	M	Black	Non-Hispanic	25	729	I can't smell anything
2705-87-5	W202606	17617	Allyl cyclohexanepropionate	1/1,000	2	2	M	Black	Non-Hispanic	25	490	I smell something	I don't know what the odor is	No Answer	66	53	90			3	4																19
2705-87-5	W202606	17617	Allyl cyclohexanepropionate	1/100,000	2	2	M	Black	Non-Hispanic	25	988	I can't smell anything
2721-22-4	W359009	520296	delta-Tetradecalactone (replicate)	1/100,000	2	2	M	Black	Non-Hispanic	25	379	I can't smell anything
2721-22-4	W359009	520296	delta-Tetradecalactone (replicate)	1/1,000	2	2	M	Black	Non-Hispanic	25	558	I smell something	I don't know what the odor is	No Answer	27	52	75			3	4																12
2721-22-4	W359009	520296	delta-Tetradecalactone	1/1,000	2	2	M	Black	Non-Hispanic	25	606	I smell something	I don't know what the odor is	No Answer	24	58	82			62							42
2721-22-4	W359009	520296	delta-Tetradecalactone	1/100,000	2	2	M	Black	Non-Hispanic	25	608	I can't smell anything
2785-89-9	W243604	62465	4-Ethylguaiacol	1/1,000	2	2	M	Black	Non-Hispanic	25	400	I smell something	I don't know what the odor is	No Answer	62	69	70	52	17	3				18
2785-89-9	W243604	62465	4-Ethylguaiacol	1/100,000	2	2	M	Black	Non-Hispanic	25	971	I smell something	I don't know what the odor is	No Answer	69	92	82	78						8			3		8
27939-60-2	W524409	93375	Trivertal	1/100,000	2	2	M	Black	Non-Hispanic	25	901	I can't smell anything
27939-60-2	W524409	93375	Trivertal	1/1,000	2	2	M	Black	Non-Hispanic	25	954	I smell something	I don't know what the odor is	No Answer	62	74	83	77		93	9
2847-30-5	W318302	17898	2-Methoxy-3-methylpyrazine	1/100,000	2	2	M	Black	Non-Hispanic	25	129	I smell something	I don't know what the odor is	No Answer	66	64	76		3	58							13
2847-30-5	W318302	17898	2-Methoxy-3-methylpyrazine	1/1,000	2	2	M	Black	Non-Hispanic	25	693	I smell something	I don't know what the odor is	No Answer	93	57	98							61											19		36
28664-35-9	W363405	62835	4,5-Dimethyl-3-hydroxy-2,5-dihydrofuran-2-one	1/10,000,000	2	2	M	Black	Non-Hispanic	25	442	I smell something	I don't know what the odor is	No Answer	66	59	93		36	2				7			96										1
28664-35-9	W363405	62835	4,5-Dimethyl-3-hydroxy-2,5-dihydrofuran-2-one	1/100,000	2	2	M	Black	Non-Hispanic	25	750	I smell something	I don't know what the odor is	No Answer	100	93	91	18		75				25
288-47-1	151645	9256	Thiazole	1/1,000	2	2	M	Black	Non-Hispanic	25	739	I smell something	I don't know what the odor is	No Answer	0	16	83					1		2						58	9	5	4				2
288-47-1	151645	9256	Thiazole	1/100,000	2	2	M	Black	Non-Hispanic	25	801	I can't smell anything
290-37-9	P5,600-3	9261	pyrazine	1/100,000	2	2	M	Black	Non-Hispanic	25	619	I smell something	I don't know what the odor is	No Answer	13	66	68			31	9			1
290-37-9	P5,600-3	9261	pyrazine	1/1,000	2	2	M	Black	Non-Hispanic	25	738	I can't smell anything
3149-28-8	W330205	18467	2-Methoxypyrazine	1/1,000	2	2	M	Black	Non-Hispanic	25	352	I smell something	I don't know what the odor is	No Answer	78	75	94	1	17	54	6			8
3149-28-8	W330205	18467	2-Methoxypyrazine	1/100,000	2	2	M	Black	Non-Hispanic	25	727	I smell something	I know what the odor is	cookies	56	61	83	77	98	69	1			1
31704-80-0	W330701	3578033	3-(5-Methyl-2-furyl)butanal	1/100,000	2	2	M	Black	Non-Hispanic	25	837	I smell something	I don't know what the odor is	No Answer	61	69	94			33				13								3					14
31704-80-0	W330701	3578033	3-(5-Methyl-2-furyl)butanal	1/1,000	2	2	M	Black	Non-Hispanic	25	966	I smell something	I don't know what the odor is	No Answer	77	73	80	79	51	67	85			3
3208-16-0	W367303	18554	2-Ethylfuran	1/100,000	2	2	M	Black	Non-Hispanic	25	33	I smell something	I don't know what the odor is	No Answer	70	14	80					7								39	14		53				64
3208-16-0	W367303	18554	2-Ethylfuran	1/1,000	2	2	M	Black	Non-Hispanic	25	684	I smell something	I don't know what the odor is	No Answer	15	53	72			1														29
3268-49-3	W274704	18635	3-(Methylthio)propionaldehyde	1/100,000	2	2	M	Black	Non-Hispanic	25	228	I smell something	I don't know what the odor is	No Answer	100	0	74					58	12	2				12		71	11		12				39
3268-49-3	W274704	18635	3-(Methylthio)propionaldehyde	1/10,000,000	2	2	M	Black	Non-Hispanic	25	779	I smell something	I don't know what the odor is	No Answer	100	7	94						25	51				1		43	6	1	1				2
32974-92-8	W325007	61918	2-Acetyl-3-ethylpyrazine	1/1,000	2	2	M	Black	Non-Hispanic	25	91	I smell something	I don't know what the odor is	No Answer	70	39	90										3										52
32974-92-8	W325007	61918	2-Acetyl-3-ethylpyrazine	1/100,000	2	2	M	Black	Non-Hispanic	25	198	I smell something	I don't know what the odor is	No Answer	64	53	84							26									32				15
334-48-5	C1875	2969	decanoic acid	1/1,000	2	2	M	Black	Non-Hispanic	25	136	I smell something	I don't know what the odor is	No Answer	67	31	84														86
334-48-5	C1875	2969	decanoic acid	1/10	2	2	M	Black	Non-Hispanic	25	391	I smell something	I don't know what the odor is	No Answer	69	58	80														3	5					9
33467-74-2	W393304	5365049	cis-3-Hexenyl propionate	1/100,000	2	2	M	Black	Non-Hispanic	25	725	I can't smell anything
33467-74-2	W393304	5365049	cis-3-Hexenyl propionate	1/1,000	2	2	M	Black	Non-Hispanic	25	778	I smell something	I know what the odor is	Grass	84	64	95			21	29			3											1
3391-86-4	O5284	18827	1-Octen-3-ol	1/1,000	2	2	M	Black	Non-Hispanic	25	422	I smell something	I don't know what the odor is	No Answer	100	44	92				4			4								3					21
3391-86-4	O5284	18827	1-Octen-3-ol	1/100,000	2	2	M	Black	Non-Hispanic	25	552	I smell something	I don't know what the odor is	No Answer	41	43	73													11	48						9
34413-35-9	W332100	36822	5,6,7,8-Tetrahydroquinoxaline	1/100,000	2	2	M	Black	Non-Hispanic	25	207	I smell something	I don't know what the odor is	No Answer	88	83	78	91	54	76				5
34413-35-9	W332100	36822	5,6,7,8-Tetrahydroquinoxaline	1/10,000,000	2	2	M	Black	Non-Hispanic	25	511	I smell something	I don't know what the odor is	No Answer	30	21	79													94
34451-19-9	W220507	6999977	Butyl (S)-(-)-lactate	1/100,000	2	2	M	Black	Non-Hispanic	25	538	I can't smell anything
34451-19-9	W220507	6999977	Butyl (S)-(-)-lactate	1/1,000	2	2	M	Black	Non-Hispanic	25	923	I smell something	I don't know what the odor is	No Answer	59	73	87	27	5	32				2
350-03-8	W342408	9589	3-Acetylpyridine	1/100,000	2	2	M	Black	Non-Hispanic	25	189	I can't smell anything
350-03-8	W342408	9589	3-Acetylpyridine	1/1,000	2	2	M	Black	Non-Hispanic	25	979	I smell something	I don't know what the odor is	No Answer	78	33	82		12					7			4
35250-53-4	W323004	61945	Pyrazineethanethiol	1/100,000	2	2	M	Black	Non-Hispanic	25	854	I smell something	I know what the odor is	skunk odor	97	5	90											26		29		27	4				5
35250-53-4	W323004	61945	Pyrazineethanethiol	1/10,000,000	2	2	M	Black	Non-Hispanic	25	895	I can't smell anything
352-93-2	W382501	9609	Diethyl sulfide	1/10,000,000	2	2	M	Black	Non-Hispanic	25	160	I can't smell anything
352-93-2	W382501	9609	Diethyl sulfide	1/100,000	2	2	M	Black	Non-Hispanic	25	237	I smell something	I don't know what the odor is	No Answer	91	10	86					9		1						69	7	5	3				1
35836-72-7	W516309	101604	Nopol acetate	1/100,000	2	2	M	Black	Non-Hispanic	25	280	I smell something	I don't know what the odor is	No Answer	39	100	100	77		63	3						2										7
35836-72-7	W516309	101604	Nopol acetate	1/1,000	2	2	M	Black	Non-Hispanic	25	631	I smell something	I don't know what the odor is	No Answer	79	90	85	44		82	75			34													1
3658-80-8	W327506	19310	Dimethyl trisulfide (replicate)	1/10,000,000	2	2	M	Black	Non-Hispanic	25	163	I smell something	I don't know what the odor is	No Answer	75	24	72					55										64					38
3658-80-8	W327506	19310	Dimethyl trisulfide (replicate)	1/100,000	2	2	M	Black	Non-Hispanic	25	425	I smell something	I don't know what the odor is	No Answer	93	4	90					64	12							6	1		2				15
3658-80-8	W327506	19310	Dimethyl trisulfide	1/100,000	2	2	M	Black	Non-Hispanic	25	875	I smell something	I don't know what the odor is	No Answer	100	0	61						79					12		89	58	5	19
3658-80-8	W327506	19310	Dimethyl trisulfide	1/10,000,000	2	2	M	Black	Non-Hispanic	25	997	I smell something	I don't know what the odor is	No Answer	61	16	76					16	2	6						3	8						5
36653-82-4	W255408	2682	1-Hexadecanol	1/1,000	2	2	M	Black	Non-Hispanic	25	39	I smell something	I don't know what the odor is	No Answer	69	11	80					29											17				19
36653-82-4	W255408	2682	1-Hexadecanol	1/10	2	2	M	Black	Non-Hispanic	25	318	I smell something	I don't know what the odor is	No Answer	61	67	85		1	5	2			25
3681-71-8	w31710-1	5363388	cis-3-hexenyl acetate	1/100,000	2	2	M	Black	Non-Hispanic	25	640	I smell something	I don't know what the odor is	No Answer	56	66	70							1													2
3681-71-8	w31710-1	5363388	cis-3-hexenyl acetate	1/1,000	2	2	M	Black	Non-Hispanic	25	981	I smell something	I don't know what the odor is	No Answer	99	65	99	16		99	95
37887-04-0	W350206	62087	2-Mercapto-3-butanol	1/100,000	2	2	M	Black	Non-Hispanic	25	668	I can't smell anything
37887-04-0	W350206	62087	2-Mercapto-3-butanol	1/10,000,000	2	2	M	Black	Non-Hispanic	25	874	I smell something	I don't know what the odor is	No Answer	42	56	35		12				7	3			7										1
3796-70-1	3796-70-1	3796-70-1	6,10-Dimethyl-5,9-undecadien-2-one	1/1,000	2	2	M	Black	Non-Hispanic	25	12	I smell something	I don't know what the odor is	No Answer	66	52	71																				47
3796-70-1	3796-70-1	3796-70-1	6,10-Dimethyl-5,9-undecadien-2-one	1/100,000	2	2	M	Black	Non-Hispanic	25	224	I smell something	I don't know what the odor is	No Answer	13	70	66			41	5			1													13
39212-23-2	W380318	62900	Whiskey lactone	1/100,000	2	2	M	Black	Non-Hispanic	25	118	I smell something	I don't know what the odor is	No Answer	31	78	77			55				15
39212-23-2	W380318	62900	Whiskey lactone	1/1,000	2	2	M	Black	Non-Hispanic	25	259	I smell something	I know what the odor is	Cocoa butter	69	71	99			5	3			4													8
39255-32-8	W348805	62902	Ethyl 2-methylpentanoate (replicate)	1/100,000	2	2	M	Black	Non-Hispanic	25	13	I smell something	I don't know what the odor is	No Answer	75	94	72	72		1	1
39255-32-8	W348805	62902	Ethyl 2-methylpentanoate	1/100,000	2	2	M	Black	Non-Hispanic	25	28	I smell something	I don't know what the odor is	No Answer	78	94	60	3		52	31
39255-32-8	W348805	62902	Ethyl 2-methylpentanoate	1/1,000	2	2	M	Black	Non-Hispanic	25	84	I smell something	I don't know what the odor is	No Answer	82	88	63	7		85	9
39255-32-8	W348805	62902	Ethyl 2-methylpentanoate (replicate)	1/1,000	2	2	M	Black	Non-Hispanic	25	863	I smell something	I don't know what the odor is	No Answer	67	66	89	3		75	21			9													5
40018-26-6	W382604	98330	2,5-Dihydroxy-1,4-dithiane	1/10	2	2	M	Black	Non-Hispanic	25	200	I smell something	I don't know what the odor is	No Answer	98	8	60					27	3	5						19	3		8
40018-26-6	W382604	98330	2,5-Dihydroxy-1,4-dithiane	1/1,000	2	2	M	Black	Non-Hispanic	25	330	I smell something	I don't know what the odor is	No Answer	86	20	85					1
4077-47-8	W366404	61325	2,5-Dimethyl-4-methoxy-3(2H)-furanone	1/1,000	2	2	M	Black	Non-Hispanic	25	194	I smell something	I don't know what the odor is	No Answer	98	28	79			6			12	13		1		7				1	1				2
4077-47-8	W366404	61325	2,5-Dimethyl-4-methoxy-3(2H)-furanone	1/100,000	2	2	M	Black	Non-Hispanic	25	223	I smell something	I don't know what the odor is	No Answer	99	4	29					34		3				5		4	6	19	9				1
4112-89-4	W253502	61331	Guaiacyl phenylacetate	1/1,000	2	2	M	Black	Non-Hispanic	25	137	I smell something	I don't know what the odor is	No Answer	63	56	87			17				1													1
4112-89-4	W253502	61331	Guaiacyl phenylacetate	1/10	2	2	M	Black	Non-Hispanic	25	266	I smell something	I don't know what the odor is	No Answer	57	81	69			16				19													6
41453-56-9	W372005	5365027	cis-2-Nonen-1-ol	1/100,000	2	2	M	Black	Non-Hispanic	25	92	I smell something	I don't know what the odor is	No Answer	70	34	27											45									29
41453-56-9	W372005	5365027	cis-2-Nonen-1-ol	1/1,000	2	2	M	Black	Non-Hispanic	25	211	I smell something	I know what the odor is	Cod liver oil	90	7	100					71		4													24
41519-23-7	W392901	5352539	cis-3-Hexenyl isobutyrate	1/1,000	2	2	M	Black	Non-Hispanic	25	272	I smell something	I don't know what the odor is	No Answer	82	65	79			31	2			17													12
41519-23-7	W392901	5352539	cis-3-Hexenyl isobutyrate	1/100,000	2	2	M	Black	Non-Hispanic	25	419	I smell something	I don't know what the odor is	No Answer	38	88	85			46	8			1													32
4180-23-8	W208604	637563	trans-Anethole	1/100,000	2	2	M	Black	Non-Hispanic	25	179	I smell something	I don't know what the odor is	No Answer	58	55	90							9													35
4180-23-8	W208604	637563	trans-Anethole	1/1,000	2	2	M	Black	Non-Hispanic	25	185	I smell something	I don't know what the odor is	No Answer	79	56	90			26	5			5													2
4208-49-5	W203009	61337	Allyl 2-furoate	1/100,000	2	2	M	Black	Non-Hispanic	25	743	I smell something	I don't know what the odor is	No Answer	65	32	59					1		8						1	1	11					2
4208-49-5	W203009	61337	Allyl 2-furoate	1/1,000	2	2	M	Black	Non-Hispanic	25	903	I smell something	I don't know what the odor is	No Answer	73	54	80			2				12				6									21
4221-99-2	23,769-8	444683	(S)-( + )-2-butanol	1/100,000	2	2	M	Black	Non-Hispanic	25	469	I smell something	I don't know what the odor is	No Answer	4	39	74					19	4	6						3		5	1				3
4221-99-2	23,769-8	444683	(S)-( + )-2-butanol	1/1,000	2	2	M	Black	Non-Hispanic	25	607	I smell something	I don't know what the odor is	No Answer	3	76	81			56
42436-07-7	W363308	5367698	cis-3-Hexenyl phenylacetate	1/100,000	2	2	M	Black	Non-Hispanic	25	51	I can't smell anything
42436-07-7	W363308	5367698	cis-3-Hexenyl phenylacetate	1/1,000	2	2	M	Black	Non-Hispanic	25	82	I smell something	I don't know what the odor is	No Answer	72	30	79							16		9					24						22
431-03-8	31530	650	2,3-butanedione	1/100,000	2	2	M	Black	Non-Hispanic	25	761	I smell something	I don't know what the odor is	No Answer	92	14	96							1				2				3					15
431-03-8	31530	650	2,3-butanedione	1/1,000	2	2	M	Black	Non-Hispanic	25	783	I smell something	I know what the odor is	Vinegar	100	6	100							3		8		7				3					31
4411-89-6	W322407	6429333	2-Phenyl-2-butenal	1/10,000,000	2	2	M	Black	Non-Hispanic	25	77	I can't smell anything
4411-89-6	W322407	6429333	2-Phenyl-2-butenal	1/100,000	2	2	M	Black	Non-Hispanic	25	90	I can't smell anything
464-49-3	W223018	159055	D-Camphor	1/1,000	2	2	M	Black	Non-Hispanic	25	278	I smell something	I don't know what the odor is	No Answer	74	62	92				2			27													21
464-49-3	W223018	159055	D-Camphor	1/10	2	2	M	Black	Non-Hispanic	25	568	I smell something	I don't know what the odor is	No Answer	100	53	100											15									51
470-82-6	C80601	2758	1,8-cineole	1/100,000	2	2	M	Black	Non-Hispanic	25	499	I smell something	I don't know what the odor is	No Answer	6	69	27			16	1
470-82-6	C80601	2758	1,8-cineole	1/1,000	2	2	M	Black	Non-Hispanic	25	869	I smell something	I know what the odor is	Vicks cough drops	93	84	99	9						67	77												11
4864-61-3	W358304	521238	3-Octyl Acetate	1/1,000	2	2	M	Black	Non-Hispanic	25	452	I smell something	I don't know what the odor is	No Answer	42	77	100			38	9
4864-61-3	W358304	521238	3-Octyl Acetate	1/10	2	2	M	Black	Non-Hispanic	25	486	I smell something	I don't know what the odor is	No Answer	65	58	87	4		5	36			18
491-35-0	W513903	10285	4-Methylquinoline	1/10,000,000	2	2	M	Black	Non-Hispanic	25	381	I can't smell anything
491-35-0	W513903	10285	4-Methylquinoline	1/100,000	2	2	M	Black	Non-Hispanic	25	970	I can't smell anything
4938-52-7	428973	21057	1-Hepten-3-ol	1/1,000	2	2	M	Black	Non-Hispanic	25	356	I smell something	I don't know what the odor is	No Answer	79	36	76			35	4			22				11
4938-52-7	428973	21057	1-Hepten-3-ol	1/100,000	2	2	M	Black	Non-Hispanic	25	975	I smell something	I don't know what the odor is	No Answer	58	56	69							12													27
498-02-2	W508454	2214	Acetovanillone	1/1,000	2	2	M	Black	Non-Hispanic	25	555	I smell something	I don't know what the odor is	No Answer	30	55	71	33	12	53
498-02-2	W508454	2214	Acetovanillone	1/10	2	2	M	Black	Non-Hispanic	25	899	I smell something	I don't know what the odor is	No Answer	63	67	64	11		4	1			14		1										28	2
499-75-2	W224502	10364	Carvacrol	1/1,000	2	2	M	Black	Non-Hispanic	25	338	I smell something	I don't know what the odor is	No Answer	72	54	71						2	65													36
499-75-2	W224502	10364	Carvacrol	1/100,000	2	2	M	Black	Non-Hispanic	25	721	I smell something	I don't know what the odor is	No Answer	64	29	83					2		2						45							9
502-42-1	C99000	10400	Cycloheptanone	1/100,000	2	2	M	Black	Non-Hispanic	25	754	I smell something	I don't know what the odor is	No Answer	1	55	31			1	1			2	1											2	12
502-42-1	C99000	10400	Cycloheptanone	1/1,000	2	2	M	Black	Non-Hispanic	25	817	I smell something	I don't know what the odor is	No Answer	85	68	93			24				6											9		1
503-74-2	129542	10430	isovaleric acid	1/100,000	2	2	M	Black	Non-Hispanic	25	375	I smell something	I don't know what the odor is	No Answer	84	0	97													84	54		46
503-74-2	129542	10430	isovaleric acid	1/10,000,000	2	2	M	Black	Non-Hispanic	25	808	I smell something	I know what the odor is	sweaty feet	60	2	82					3	3							1	29	1					1
505-10-2	W341509	10448	3-(methylthio)-1-propanol	1/10,000,000	2	2	M	Black	Non-Hispanic	25	125	I smell something	I don't know what the odor is	No Answer	89	9	83					2	16	5						4	1	1	4
505-10-2	W341509	10448	3-(methylthio)-1-propanol	1/100,000	2	2	M	Black	Non-Hispanic	25	822	I smell something	I don't know what the odor is	No Answer	100	0	89					16	69							42		5	1				2
505-79-3	W331201	62351	3-(Methylthio)propyl isothiocyanate	1/100,000	2	2	M	Black	Non-Hispanic	25	199	I smell something	I know what the odor is	Pickles	71	66	88	56						13				4
505-79-3	W331201	62351	3-(Methylthio)propyl isothiocyanate	1/1,000	2	2	M	Black	Non-Hispanic	25	888	I smell something	I don't know what the odor is	No Answer	100	27	85					5	4	15		16		12		16		3	7				6
50-69-1	W379301	5779	D-(-)-Ribose	1/1,000	2	2	M	Black	Non-Hispanic	25	294	I smell something	I don't know what the odor is	No Answer	67	82	95	88	4	71				3
50-69-1	W379301	5779	D-(-)-Ribose	1/10	2	2	M	Black	Non-Hispanic	25	392	I smell something	I know what the odor is	Maple syrup	80	93	100	1		1
50-70-4	W302902	5780	D-Sorbitol	1/1,000	2	2	M	Black	Non-Hispanic	25	126	I can't smell anything
50-70-4	W302902	5780	D-Sorbitol	1/10	2	2	M	Black	Non-Hispanic	25	447	I smell something	I don't know what the odor is	No Answer	75	18	71					14	3	1				1		16	2		9				1
513-85-9	18980	262	butanediol	1/1,000	2	2	M	Black	Non-Hispanic	25	323	I smell something	I don't know what the odor is	No Answer	81	71	76			43
513-85-9	18980	262	butanediol	1/100,000	2	2	M	Black	Non-Hispanic	25	758	I smell something	I don't know what the odor is	No Answer	0	57	20			29				3		3						2					2
5146-66-7	W512508	1551246	3,7-Dimethyl-2,6-octadienenitrile	1/100,000	2	2	M	Black	Non-Hispanic	25	928	I smell something	I don't know what the odor is	No Answer	75	75	62			29	8
5146-66-7	W512508	1551246	3,7-Dimethyl-2,6-octadienenitrile	1/1,000	2	2	M	Black	Non-Hispanic	25	960	I smell something	I don't know what the odor is	No Answer	80	74	96			73	12											3			6	18	6
51-67-2	W421501	5610	Tyramine	1/1,000	2	2	M	Black	Non-Hispanic	25	139	I can't smell anything
51-67-2	W421501	5610	Tyramine	1/10	2	2	M	Black	Non-Hispanic	25	150	I smell something	I don't know what the odor is	No Answer	36	70	73			1	9											5				3	1
5271-38-5	W400408	78925	2-(Methylthio)ethanol	1/1,000	2	2	M	Black	Non-Hispanic	25	107	I smell something	I don't know what the odor is	No Answer	97	2	29					8								66			23
5271-38-5	W400408	78925	2-(Methylthio)ethanol	1/100,000	2	2	M	Black	Non-Hispanic	25	162	I can't smell anything
52-90-4	W326305	5862	L-Cysteine	1/10	2	2	M	Black	Non-Hispanic	25	654	I can't smell anything
52-90-4	W326305	5862	L-Cysteine	1/1,000	2	2	M	Black	Non-Hispanic	25	816	I can't smell anything
529-20-4	W306801	10722	o-Tolualdehyde	1/1,000	2	2	M	Black	Non-Hispanic	25	492	I smell something	I don't know what the odor is	No Answer	91	55	87			3	15			1													47
529-20-4	W306801	10722	o-Tolualdehyde	1/100,000	2	2	M	Black	Non-Hispanic	25	741	I smell something	I don't know what the odor is	No Answer	71	62	90			9	1			22					1								14
5292-21-7	W234702	21363	Cyclohexaneacetic acid	1/1,000	2	2	M	Black	Non-Hispanic	25	313	I smell something	I don't know what the odor is	No Answer	61	42	64													14	8		31
5292-21-7	W234702	21363	Cyclohexaneacetic acid	1/100,000	2	2	M	Black	Non-Hispanic	25	596	I smell something	I don't know what the odor is	No Answer	29	16	67													56	12
531-59-9	W515809	10748	7-Methoxycoumarin	1/1,000	2	2	M	Black	Non-Hispanic	25	57	I smell something	I don't know what the odor is	No Answer	39	59	62			33						5											1
531-59-9	W515809	10748	7-Methoxycoumarin	1/10	2	2	M	Black	Non-Hispanic	25	449	I smell something	I don't know what the odor is	No Answer	59	85	76			4	2															2	7
534-22-5	M46845	10797	2-Methylfuran	1/10,000,000	2	2	M	Black	Non-Hispanic	25	275	I smell something	I don't know what the odor is	No Answer	41	25	66					2		27						3	5	1					1
534-22-5	M46845	10797	2-Methylfuran	1/100,000	2	2	M	Black	Non-Hispanic	25	345	I can't smell anything
536-60-7	W293318	325	4-Isopropylbenzyl alcohol	1/1,000	2	2	M	Black	Non-Hispanic	25	344	I can't smell anything
536-60-7	W293318	325	4-Isopropylbenzyl alcohol	1/10	2	2	M	Black	Non-Hispanic	25	791	I smell something	I don't know what the odor is	No Answer	73	43	94						1	71			3	1				2					5
539-82-2	W246204	10882	Ethyl Valerate	1/1,000	2	2	M	Black	Non-Hispanic	25	158	I smell something	I don't know what the odor is	No Answer	93	93	100	1		1	1
539-82-2	W246204	10882	Ethyl Valerate	1/100,000	2	2	M	Black	Non-Hispanic	25	649	I smell something	I don't know what the odor is	No Answer	13	84	82			16	8
540-07-8	W207403	10886	Amyl hexanoate	1/10	2	2	M	Black	Non-Hispanic	25	67	I smell something	I don't know what the odor is	No Answer	68	78	69	41		63	68
540-07-8	W207403	10886	Amyl hexanoate	1/1,000	2	2	M	Black	Non-Hispanic	25	171	I can't smell anything
540-18-1	W205915	10890	Amyl butyrate	1/100,000	2	2	M	Black	Non-Hispanic	25	331	I can't smell anything
540-18-1	W205915	10890	Amyl butyrate	1/1,000	2	2	M	Black	Non-Hispanic	25	943	I smell something	I don't know what the odor is	No Answer	61	63	67			44	22
540-42-1	W221201	10895	Isobutyl propionate	1/100,000	2	2	M	Black	Non-Hispanic	25	29	I can't smell anything
540-42-1	W221201	10895	Isobutyl propionate	1/1,000	2	2	M	Black	Non-Hispanic	25	63	I smell something	I don't know what the odor is	No Answer	77	74	73			78	32																12
5405-41-4	E30603	62572	ethyl-3-hydroxybutyrate	1/1,000	2	2	M	Black	Non-Hispanic	25	335	I smell something	I don't know what the odor is	No Answer	74	69	81			59	23
5405-41-4	E30603	62572	ethyl-3-hydroxybutyrate	1/100,000	2	2	M	Black	Non-Hispanic	25	810	I smell something	I don't know what the odor is	No Answer	53	18	29							1						31	3	5					2
541-31-1	115924	10925	3-Methyl-1-butanethiol	1/100,000	2	2	M	Black	Non-Hispanic	25	429	I smell something	I don't know what the odor is	No Answer	99	1	97					4	13				63	6		78	8		2				24
541-31-1	115924	10925	3-Methyl-1-butanethiol	1/10,000,000	2	2	M	Black	Non-Hispanic	25	784	I smell something	I don't know what the odor is	No Answer	33	26	77													1	1	2	45				1
54300-08-2	W332704	104721	2-Acetyl-3,5(6)-dimethylpyrazine	1/100,000	2	2	M	Black	Non-Hispanic	25	132	I smell something	I don't know what the odor is	No Answer	69	68	83		1	13				1			18							35
54300-08-2	W332704	104721	2-Acetyl-3,5(6)-dimethylpyrazine	1/1,000	2	2	M	Black	Non-Hispanic	25	977	I smell something	I don't know what the odor is	No Answer	89	60	86							29										9			35
5471-51-2	W258806	21648	4-(4-Hydroxyphenyl)-2-butanone	1/10	2	2	M	Black	Non-Hispanic	25	715	I smell something	I don't know what the odor is	No Answer	42	60	94			2	37			3									4				3
5471-51-2	W258806	21648	4-(4-Hydroxyphenyl)-2-butanone	1/1,000	2	2	M	Black	Non-Hispanic	25	872	I smell something	I don't know what the odor is	No Answer	74	75	86	5		16	2			4													3
54947-74-9	W357502	62089	(±)-4-Methyloctanoic acid	1/10	2	2	M	Black	Non-Hispanic	25	8	I smell something	I don't know what the odor is	No Answer	79	25	78													5	53		3
54947-74-9	W357502	62089	(±)-4-Methyloctanoic acid	1/1,000	2	2	M	Black	Non-Hispanic	25	687	I smell something	I don't know what the odor is	No Answer	58	45	69							21		1	1
551-93-9	W390607	11086	2-Aminoacetophenone	1/100,000	2	2	M	Black	Non-Hispanic	25	262	I smell something	I don't know what the odor is	No Answer	60	31	31				34	5		47						9							13
551-93-9	W390607	11086	2-Aminoacetophenone	1/1,000	2	2	M	Black	Non-Hispanic	25	456	I smell something	I don't know what the odor is	No Answer	92	51	97							21													48
554-12-1	109258	11124	Methyl Propionate	1/1,000	2	2	M	Black	Non-Hispanic	25	963	I smell something	I don't know what the odor is	No Answer	76	66	82	43
554-12-1	109258	11124	Methyl Propionate	1/100,000	2	2	M	Black	Non-Hispanic	25	976	I can't smell anything
56-40-6	W328707	750	Glycine	1/1,000	2	2	M	Black	Non-Hispanic	25	222	I smell something	I don't know what the odor is	No Answer	0	70	58			19	6
56-40-6	W328707	750	Glycine	1/10	2	2	M	Black	Non-Hispanic	25	409	I can't smell anything
56-41-7	W381829	5950	L-Alanine	1/10	2	2	M	Black	Non-Hispanic	25	111	I smell something	I don't know what the odor is	No Answer	91	91	93			42	84			1													27
56-41-7	W381829	5950	L-Alanine	1/1,000	2	2	M	Black	Non-Hispanic	25	564	I can't smell anything
56-81-5	G9012	753	glycerol	1/1,000	2	2	M	Black	Non-Hispanic	25	297	I can't smell anything
56-81-5	G9012	753	glycerol	1/10	2	2	M	Black	Non-Hispanic	25	518	I can't smell anything
56-84-8	A9256	5960	Aspartic Acid	1/1,000	2	2	M	Black	Non-Hispanic	25	54	I can't smell anything
56-84-8	A9256	5960	Aspartic Acid	1/10	2	2	M	Black	Non-Hispanic	25	805	I smell something	I know what the odor is	Moth balls	75	72	100							13			1	1									3
56-85-9	G8540	5961	L-Glutamine	1/100,000	2	2	M	Black	Non-Hispanic	25	127	I smell something	I don't know what the odor is	No Answer	12	13	65					32								33	9		9				1
56-85-9	G8540	5961	L-Glutamine	1/1,000	2	2	M	Black	Non-Hispanic	25	161	I smell something	I don't know what the odor is	No Answer	13	53	65							32									3				5
56-86-0	G1251	33032	L-Glutamic acid	1/10	2	2	M	Black	Non-Hispanic	25	807	I smell something	I know what the odor is	Rain	62	73	88																				4
56-86-0	G1251	33032	L-Glutamic acid	1/1,000	2	2	M	Black	Non-Hispanic	25	815	I can't smell anything
56-87-1	W384704	5962	L-Lysine	1/10	2	2	M	Black	Non-Hispanic	25	526	I smell something	I don't know what the odor is	No Answer	58	64	68			49	4																45
56-87-1	W384704	5962	L-Lysine	1/1,000	2	2	M	Black	Non-Hispanic	25	603	I smell something	I don't know what the odor is	No Answer	6	73	89			6	1			1													1
57074-37-0	W434900	5362798	cis-4-Decen-1-ol	1/100,000	2	2	M	Black	Non-Hispanic	25	617	I can't smell anything
57074-37-0	W434900	5362798	cis-4-Decen-1-ol	1/1,000	2	2	M	Black	Non-Hispanic	25	768	I smell something	I don't know what the odor is	No Answer	92	68	94			53	5			23		2		2						1	1	1	1
57-55-6	W294004	1030	Propylene glycol	1/10	2	2	M	Black	Non-Hispanic	25	149	I smell something	I don't know what the odor is	No Answer	3	54	81							1			1	1					7
57-55-6	W294004	1030	Propylene glycol	1/1,000	2	2	M	Black	Non-Hispanic	25	796	I smell something	I don't know what the odor is	No Answer	41	37	72						3	9				3				4					15
583-60-8	W394602	11419	2-Methylcyclohexanone	1/100,000	2	2	M	Black	Non-Hispanic	25	97	I smell something	I don't know what the odor is	No Answer	22	62	71									27		5									32
583-60-8	W394602	11419	2-Methylcyclohexanone	1/1,000	2	2	M	Black	Non-Hispanic	25	246	I smell something	I know what the odor is	Dry cleaning solution	72	59	100															2					51
584-02-1	P8025	11428	3-pentanol	1/100,000	2	2	M	Black	Non-Hispanic	25	441	I smell something	I don't know what the odor is	No Answer	75	0	93													59	1		3				3
584-02-1	P8025	11428	3-pentanol	1/1,000	2	2	M	Black	Non-Hispanic	25	755	I smell something	I know what the odor is	Fish	92	6	98					1						1			1		1
589-92-4	W394807	11525	4-Methylcyclohexanone	1/1,000	2	2	M	Black	Non-Hispanic	25	868	I smell something	I don't know what the odor is	No Answer	80	17	73			3								1				8					17
589-92-4	W394807	11525	4-Methylcyclohexanone	1/100,000	2	2	M	Black	Non-Hispanic	25	942	I smell something	I don't know what the odor is	No Answer	36	62	69			48	25
589-98-0	W358118	11527	3-Octanol	1/1,000	2	2	M	Black	Non-Hispanic	25	372	I smell something	I don't know what the odor is	No Answer	69	45	75							13													45
589-98-0	W358118	11527	3-Octanol	1/100,000	2	2	M	Black	Non-Hispanic	25	467	I smell something	I don't know what the odor is	No Answer	38	63	20			3	4			14													17
590-01-2	W221104	11529	Butyl Propionate	1/1,000	2	2	M	Black	Non-Hispanic	25	38	I smell something	I don't know what the odor is	No Answer	68	72	69			47	21																51
590-01-2	W221104	11529	Butyl Propionate	1/100,000	2	2	M	Black	Non-Hispanic	25	230	I smell something	I don't know what the odor is	No Answer	15	18	61													4	93	1					3
59020-90-5	W315818	62144	2-Furanmethanethiol formate	1/100,000	2	2	M	Black	Non-Hispanic	25	811	I smell something	I don't know what the odor is	No Answer	100	0	33						6	4			9	32		78		19	11				5
59020-90-5	W315818	62144	2-Furanmethanethiol formate	1/10,000,000	2	2	M	Black	Non-Hispanic	25	961	I smell something	I don't know what the odor is	No Answer	95	3	86					16								64	9	9	43				12
591-24-2	W394718	11567	3-Methylcyclohexanone	1/100,000	2	2	M	Black	Non-Hispanic	25	508	I can't smell anything
591-24-2	W394718	11567	3-Methylcyclohexanone	1/1,000	2	2	M	Black	Non-Hispanic	25	956	I smell something	I know what the odor is	Inside new shoes	63	86	99																				43
591-31-1	W513105	11569	m-Anisaldehyde	1/100,000	2	2	M	Black	Non-Hispanic	25	58	I can't smell anything
591-31-1	W513105	11569	m-Anisaldehyde	1/1,000	2	2	M	Black	Non-Hispanic	25	411	I smell something	I don't know what the odor is	No Answer	77	89	86			6	11																11
591-78-6	10,300-4	11583	2-hexanone	1/100,000	2	2	M	Black	Non-Hispanic	25	79	I smell something	I don't know what the odor is	No Answer	3	63	63			57
591-78-6	10,300-4	11583	2-hexanone	1/1,000	2	2	M	Black	Non-Hispanic	25	543	I smell something	I don't know what the odor is	No Answer	67	58	75			17	4																31
591-80-0	W284300	61138	4-Pentenoic acid	1/100,000	2	2	M	Black	Non-Hispanic	25	16	I smell something	I don't know what the odor is	No Answer	75	33	69													85	58	17	31				16
591-80-0	W284300	61138	4-Pentenoic acid	1/1,000	2	2	M	Black	Non-Hispanic	25	112	I smell something	I don't know what the odor is	No Answer	89	16	85														19		7				7
592-84-7	W219606	11614	Butyl formate	1/1,000	2	2	M	Black	Non-Hispanic	25	62	I smell something	I don't know what the odor is	No Answer	74	54	63																				66
592-84-7	W219606	11614	Butyl formate	1/100,000	2	2	M	Black	Non-Hispanic	25	835	I smell something	I don't know what the odor is	No Answer	20	28	59					2	15	6			7	14		11	2
592-88-1	A35801	11617	Allyl Sulfide	1/100,000	2	2	M	Black	Non-Hispanic	25	661	I smell something	I don't know what the odor is	No Answer	71	18	86					38	58	3						39	1	14					2
592-88-1	A35801	11617	Allyl Sulfide	1/10,000,000	2	2	M	Black	Non-Hispanic	25	860	I can't smell anything
5989-27-5	18316	440917	d-Limonene	1/1,000	2	2	M	Black	Non-Hispanic	25	123	I smell something	I don't know what the odor is	No Answer	60	63	78			28	18			37													2
5989-27-5	18316	440917	d-Limonene	1/100,000	2	2	M	Black	Non-Hispanic	25	644	I can't smell anything
60-01-5	W222305	6050	Tributyrin	1/1,000	2	2	M	Black	Non-Hispanic	25	361	I smell something	I don't know what the odor is	No Answer	80	10	86													65	17		3
60-01-5	W222305	6050	Tributyrin	1/100,000	2	2	M	Black	Non-Hispanic	25	710	I smell something	I don't know what the odor is	No Answer	0	41	16						26	3													2
60047-17-8	62141	22310	linalool oxide	1/1,000	2	2	M	Black	Non-Hispanic	25	332	I smell something	I don't know what the odor is	No Answer	62	70	100	63		86	15
60047-17-8	62141	22310	linalool oxide	1/100,000	2	2	M	Black	Non-Hispanic	25	641	I can't smell anything
60-12-8	P6134	6054	2-phenylethanol	1/1,000	2	2	M	Black	Non-Hispanic	25	651	I smell something	I don't know what the odor is	No Answer	61	54	96													4	1						5
60-12-8	P6134	6054	2-phenylethanol	1/100,000	2	2	M	Black	Non-Hispanic	25	681	I smell something	I don't know what the odor is	No Answer	77	81	89			44	6			1											18	25
60-18-4	T8566	6057	L-Tyrosine	1/1,000	2	2	M	Black	Non-Hispanic	25	334	I can't smell anything
60-18-4	T8566	6057	L-Tyrosine	1/100,000	2	2	M	Black	Non-Hispanic	25	347	I can't smell anything
6032-29-7	76942	22386	2-pentanol	1/100,000	2	2	M	Black	Non-Hispanic	25	226	I smell something	I don't know what the odor is	No Answer	28	60	86			9				14													12
6032-29-7	76942	22386	2-pentanol	1/1,000	2	2	M	Black	Non-Hispanic	25	809	I smell something	I don't know what the odor is	No Answer	91	30	85							7			11	26				25					25
60-33-3	W338001	5280450	Linoleic acid	1/10	2	2	M	Black	Non-Hispanic	25	285	I smell something	I don't know what the odor is	No Answer	100	0	83						25	85			1			7		2	9				3
60-33-3	W338001	5280450	Linoleic acid (replicate)	1/10	2	2	M	Black	Non-Hispanic	25	465	I smell something	I don't know what the odor is	No Answer	100	5	66							3			14			3		2	4				5
60-33-3	W338001	5280450	Linoleic acid (replicate)	1/1,000	2	2	M	Black	Non-Hispanic	25	598	I smell something	I don't know what the odor is	No Answer	78	13	69														46		8				45
60-33-3	W338001	5280450	Linoleic acid	1/1,000	2	2	M	Black	Non-Hispanic	25	850	I smell something	I don't know what the odor is	No Answer	55	33	62										5	1						42
606-45-1	W271705	61151	Methyl 2-methoxybenzoate	1/100,000	2	2	M	Black	Non-Hispanic	25	786	I smell something	I don't know what the odor is	No Answer	2	28	84					71	1	14								4					3
606-45-1	W271705	61151	Methyl 2-methoxybenzoate	1/1,000	2	2	M	Black	Non-Hispanic	25	877	I smell something	I don't know what the odor is	No Answer	66	62	63	26		1				2												1	9
611-13-2	129852	11902	methyl 2-furoate	1/1,000	2	2	M	Black	Non-Hispanic	25	2	I smell something	I don't know what the odor is	No Answer	41	78	81		7	17															2		34
611-13-2	129852	11902	methyl 2-furoate	1/100,000	2	2	M	Black	Non-Hispanic	25	777	I smell something	I don't know what the odor is	No Answer	87	32	93					6	4	18						27	4		1				2
613-70-7	W368709	61155	2-Methoxyphenyl acetate	1/1,000	2	2	M	Black	Non-Hispanic	25	495	I smell something	I don't know what the odor is	No Answer	78	79	79			38	48			5													23
613-70-7	W368709	61155	2-Methoxyphenyl acetate	1/100,000	2	2	M	Black	Non-Hispanic	25	647	I smell something	I don't know what the odor is	No Answer	17	62	70			27	7			2												1	1
614-99-3	W501301	11980	Ethyl 2-furoate	1/1,000	2	2	M	Black	Non-Hispanic	25	303	I smell something	I don't know what the odor is	No Answer	72	72	79			9				16
614-99-3	W501301	11980	Ethyl 2-furoate	1/10	2	2	M	Black	Non-Hispanic	25	414	I smell something	I don't know what the odor is	No Answer	79	56	75			2	36			6													18
616-25-1	W358401	12020	1-Penten-3-ol	1/100,000	2	2	M	Black	Non-Hispanic	25	152	I smell something	I don't know what the odor is	No Answer	38	55	65			15				9	3												1
616-25-1	W358401	12020	1-Penten-3-ol	1/1,000	2	2	M	Black	Non-Hispanic	25	947	I can't smell anything
61-90-5	61-90-5	6106	L-Leucine	1/1,000	2	2	M	Black	Non-Hispanic	25	366	I smell something	I don't know what the odor is	No Answer	41	74	74		8	72
61-90-5	61-90-5	6106	L-Leucine	1/10	2	2	M	Black	Non-Hispanic	25	838	I smell something	I don't know what the odor is	No Answer	55	34	64					1	1							35	3	1					2
61931-81-5	W369004	5364231	cis-3-Hexenyl lactate	1/100,000	2	2	M	Black	Non-Hispanic	25	249	I smell something	I know what the odor is	The smell of trees	30	74	91			1				3			1							87		2
61931-81-5	W369004	5364231	cis-3-Hexenyl lactate	1/1,000	2	2	M	Black	Non-Hispanic	25	973	I smell something	I don't know what the odor is	No Answer	88	61	88			14	29			2										1	43
620-02-0	W270202	12097	5-Methylfurfural	1/1,000	2	2	M	Black	Non-Hispanic	25	581	I smell something	I don't know what the odor is	No Answer	71	79	71	51	8	45	8
620-02-0	W270202	12097	5-Methylfurfural	1/100,000	2	2	M	Black	Non-Hispanic	25	759	I smell something	I don't know what the odor is	No Answer	9	43	56		1	1				6								2					2
622-78-6	W442800	2346	Benzyl isothiocyanate	1/1,000	2	2	M	Black	Non-Hispanic	25	291	I smell something	I know what the odor is	Fish	99	23	98					1		4				1		5		1					2
622-78-6	W442800	2346	Benzyl isothiocyanate	1/100,000	2	2	M	Black	Non-Hispanic	25	536	I smell something	I don't know what the odor is	No Answer	60	32	71													28	9
623-37-0	52860	12178	3-hexanol	1/1,000	2	2	M	Black	Non-Hispanic	25	80	I smell something	I know what the odor is	Permanent marker	82	57	92											1									37
623-37-0	52860	12178	3-hexanol	1/100,000	2	2	M	Black	Non-Hispanic	25	133	I smell something	I don't know what the odor is	No Answer	39	54	67							2	7								5				3
623-37-0	52860	12178	3-hexanol (replicate)	1/1,000	2	2	M	Black	Non-Hispanic	25	166	I smell something	I don't know what the odor is	No Answer	69	71	78		17	24	4
623-37-0	52860	12178	3-hexanol (replicate)	1/100,000	2	2	M	Black	Non-Hispanic	25	298	I smell something	I don't know what the odor is	No Answer	27	65	61			36	2			3												1	4
623-42-7	19360	12180	Methyl butyrate	1/1,000	2	2	M	Black	Non-Hispanic	25	242	I smell something	I don't know what the odor is	No Answer	86	32	83			18	2			3													8
623-42-7	19360	12180	Methyl butyrate	1/100,000	2	2	M	Black	Non-Hispanic	25	635	I smell something	I don't know what the odor is	No Answer	58	37	58			1	1			1							1	1					2
624-24-8	148997	12206	Methyl valerate	1/100,000	2	2	M	Black	Non-Hispanic	25	307	I can't smell anything
624-24-8	148997	12206	Methyl valerate	1/1,000	2	2	M	Black	Non-Hispanic	25	985	I smell something	I don't know what the odor is	No Answer	79	63	77			85	14
625-84-3	D183601	12265	2,5-Dimethylpyrrole	1/100,000	2	2	M	Black	Non-Hispanic	25	803	I smell something	I don't know what the odor is	No Answer	52	37	65			3				2						1		2					2
625-84-3	D183601	12265	2,5-Dimethylpyrrole	1/1,000	2	2	M	Black	Non-Hispanic	25	841	I smell something	I don't know what the odor is	No Answer	67	33	100	1					2	37			1						4				6
626-93-7	12,857-0	12297	2-hexanol	1/100,000	2	2	M	Black	Non-Hispanic	25	245	I smell something	I don't know what the odor is	No Answer	56	68	98			8	13			25	44												6
626-93-7	12,857-0	12297	2-hexanol	1/1,000	2	2	M	Black	Non-Hispanic	25	267	I smell something	I don't know what the odor is	No Answer	90	51	100							34				9				58					72
627-90-7	W349208	12327	Ethyl undecanoate	1/1,000	2	2	M	Black	Non-Hispanic	25	44	I smell something	I don't know what the odor is	No Answer	73	68	72			72	16																29
627-90-7	W349208	12327	Ethyl undecanoate	1/10	2	2	M	Black	Non-Hispanic	25	831	I smell something	I don't know what the odor is	No Answer	79	56	87	3		55	7			18										3		5	8
628-63-7	109584	12348	pentyl acetate	1/100,000	2	2	M	Black	Non-Hispanic	25	210	I smell something	I don't know what the odor is	No Answer	8	67	68			83	6			1
628-63-7	109584	12348	pentyl acetate	1/1,000	2	2	M	Black	Non-Hispanic	25	696	I smell something	I don't know what the odor is	No Answer	68	86	81	4		81	66
629-19-6	149225	12377	dipropyl disulfide	1/1,000	2	2	M	Black	Non-Hispanic	25	455	I smell something	I don't know what the odor is	No Answer	90	5	79					75	31	4						2	1	3	6				2
629-19-6	149225	12377	dipropyl disulfide	1/100,000	2	2	M	Black	Non-Hispanic	25	650	I can't smell anything
629-33-4	W257001	61177	Hexyl Formate	1/100,000	2	2	M	Black	Non-Hispanic	25	636	I smell something	I don't know what the odor is	No Answer	28	34	27							12							1	8					1
629-33-4	W257001	61177	Hexyl Formate	1/1,000	2	2	M	Black	Non-Hispanic	25	984	I smell something	I don't know what the odor is	No Answer	74	55	89			51	22														1		3
63012-97-5	W394904	526618	2-Methyl-3-methylthiofuran	1/10,000,000	2	2	M	Black	Non-Hispanic	25	629	I smell something	I don't know what the odor is	No Answer	5	77	80			27	9			1													1
63012-97-5	W394904	526618	2-Methyl-3-methylthiofuran	1/100,000	2	2	M	Black	Non-Hispanic	25	812	I smell something	I don't know what the odor is	No Answer	81	24	83					8						5		59	11		17				3
6309-51-9	W207705	61386	Isoamyl laurate	1/10	2	2	M	Black	Non-Hispanic	25	358	I smell something	I don't know what the odor is	No Answer	75	71	77							16						7	4		29				17
6309-51-9	W207705	61386	Isoamyl laurate	1/1,000	2	2	M	Black	Non-Hispanic	25	532	I can't smell anything
63-68-3	M9625	6137	L-Methionine	1/1,000	2	2	M	Black	Non-Hispanic	25	876	I smell something	I don't know what the odor is	No Answer	45	38	40					2		9			5	7		13	3	2					2
63-68-3	M9625	6137	L-Methionine	1/10	2	2	M	Black	Non-Hispanic	25	918	I smell something	I don't know what the odor is	No Answer	80	6	71					22	7	7						9		17
637-64-9	W305502	12506	Tetrahydrofurfuryl acetate	1/100,000	2	2	M	Black	Non-Hispanic	25	444	I smell something	I don't know what the odor is	No Answer	16	60	8			9	2			1													2
637-64-9	W305502	12506	Tetrahydrofurfuryl acetate	1/1,000	2	2	M	Black	Non-Hispanic	25	740	I smell something	I don't know what the odor is	No Answer	35	28	100					3		26				8		9	4	18	1				8
6378-65-0	W257206	22873	Hexyl hexanoate	1/10	2	2	M	Black	Non-Hispanic	25	27	I smell something	I don't know what the odor is	No Answer	62	71	68			48	34			6													14
6378-65-0	W257206	22873	Hexyl hexanoate	1/1,000	2	2	M	Black	Non-Hispanic	25	215	I smell something	I don't know what the odor is	No Answer	63	94	88			71	14			3											5	67	3
638-25-5	W207918	61185	N-Amyl octanoate	1/1,000	2	2	M	Black	Non-Hispanic	25	663	I can't smell anything
638-25-5	W207918	61185	N-Amyl octanoate	1/100,000	2	2	M	Black	Non-Hispanic	25	756	I can't smell anything
63-91-2	P5482	6140	L-Phenylalanine	1/10	2	2	M	Black	Non-Hispanic	25	48	I can't smell anything
63-91-2	P5482	6140	L-Phenylalanine	1/1,000	2	2	M	Black	Non-Hispanic	25	915	I can't smell anything
64-04-0	407267	1001	Phenethylamine	1/100,000	2	2	M	Black	Non-Hispanic	25	524	I can't smell anything
64-04-0	407267	1001	Phenethylamine	1/1,000	2	2	M	Black	Non-Hispanic	25	570	I smell something	I know what the odor is	fish	93	24	73					1											24				38
64-17-5	E702-3	702	ethanol	1/100,000	2	2	M	Black	Non-Hispanic	25	264	I smell something	I don't know what the odor is	No Answer	19	61	72			7	1
64-17-5	E702-3	702	ethanol	1/1,000	2	2	M	Black	Non-Hispanic	25	320	I smell something	I don't know what the odor is	No Answer	23	61	67			46
64-19-7	242853	176	acetic acid	1/100,000	2	2	M	Black	Non-Hispanic	25	394	I smell something	I don't know what the odor is	No Answer	83	51	100						36	8
64-19-7	242853	176	acetic acid	1/10,000,000	2	2	M	Black	Non-Hispanic	25	788	I can't smell anything
64275-73-6	W372218	5352837	cis-5-Octen-1-ol	1/100,000	2	2	M	Black	Non-Hispanic	25	310	I smell something	I don't know what the odor is	No Answer	60	52	79							19								2	8				1
64275-73-6	W372218	5352837	cis-5-Octen-1-ol	1/1,000	2	2	M	Black	Non-Hispanic	25	370	I smell something	I don't know what the odor is	No Answer	79	27	78																				94
645-56-7	P53802	12580	4-propylphenol	1/1,000	2	2	M	Black	Non-Hispanic	25	108	I smell something	I don't know what the odor is	No Answer	71	56	78										1		16								28
645-56-7	P53802	12580	4-propylphenol	1/100,000	2	2	M	Black	Non-Hispanic	25	533	I smell something	I don't know what the odor is	No Answer	16	54	74																				38
646-07-1	277827	12587	4-Methylvaleric acid	1/100,000	2	2	M	Black	Non-Hispanic	25	10	I smell something	I don't know what the odor is	No Answer	74	19	95
646-07-1	277827	12587	4-Methylvaleric acid	1/10,000,000	2	2	M	Black	Non-Hispanic	25	22	I can't smell anything
6485-40-1	22060	439570	(-)-Carvone	1/10	2	2	M	Black	Non-Hispanic	25	103	I smell something	I know what the odor is	Mint toothpaste	88	91	97			72																	31
6485-40-1	22060	439570	(-)-Carvone	1/1,000	2	2	M	Black	Non-Hispanic	25	667	I smell something	I don't know what the odor is	No Answer	79	91	91	45		29	23			2													2
65405-77-8	W509876	5371102	cis-3-Hexenyl salicylate	1/1,000	2	2	M	Black	Non-Hispanic	25	556	I smell something	I don't know what the odor is	No Answer	19	63	57			28
65405-77-8	W509876	5371102	cis-3-Hexenyl salicylate	1/100,000	2	2	M	Black	Non-Hispanic	25	736	I can't smell anything
656-53-1	W320501	61192	4-Methyl-5-thiazoleethanol acetate	1/1,000	2	2	M	Black	Non-Hispanic	25	213	I smell something	I know what the odor is	Inside of a pill bottle	76	40	75			1				1													43
656-53-1	W320501	61192	4-Methyl-5-thiazoleethanol acetate	1/100,000	2	2	M	Black	Non-Hispanic	25	371	I smell something	I don't know what the odor is	No Answer	54	62	87	6		44	6
65-85-0	242381	243	Benzoic acid	1/1,000	2	2	M	Black	Non-Hispanic	25	476	I can't smell anything
65-85-0	242381	243	Benzoic acid	1/100,000	2	2	M	Black	Non-Hispanic	25	714	I smell something	I don't know what the odor is	No Answer	39	35	77							5								7					8
66-25-1	H-9008	6184	Hexanal	1/100,000	2	2	M	Black	Non-Hispanic	25	277	I smell something	I know what the odor is	Something that was kept away in an attic for years	76	19	100												8			2	9				4
66-25-1	H-9008	6184	Hexanal	1/10,000,000	2	2	M	Black	Non-Hispanic	25	362	I can't smell anything
67-03-8	W332208	6202	Thiamine hydrochloride	1/10	2	2	M	Black	Non-Hispanic	25	253	I smell something	I don't know what the odor is	No Answer	90	9	91							73				4		1							28
67-03-8	W332208	6202	Thiamine hydrochloride	1/1,000	2	2	M	Black	Non-Hispanic	25	843	I smell something	I know what the odor is	Inside of a pill bottle	43	56	87							7						2							24
6728-26-3	53000	5281168	2-hexenal	1/1,000	2	2	M	Black	Non-Hispanic	25	905	I smell something	I don't know what the odor is	No Answer	81	53	85			44	4							6
6728-26-3	53000	5281168	2-hexenal	1/100,000	2	2	M	Black	Non-Hispanic	25	925	I smell something	I don't know what the odor is	No Answer	9	86	81			27	6
6728-31-0	W328901	5362814	cis-4-Heptenal	1/100,000	2	2	M	Black	Non-Hispanic	25	192	I smell something	I don't know what the odor is	No Answer	87	15	81					1	5	15			6	1					38				11
6728-31-0	W328901	5362814	cis-4-Heptenal	1/10,000,000	2	2	M	Black	Non-Hispanic	25	229	I smell something	I don't know what the odor is	No Answer	100	0	100							3						94	65	5
67-56-1	27,047-4	887	methanol	1/1,000	2	2	M	Black	Non-Hispanic	25	99	I can't smell anything
67-56-1	27,047-4	887	methanol	1/10	2	2	M	Black	Non-Hispanic	25	648	I smell something	I don't know what the odor is	No Answer	96	65	100			43	1			12													2
67-63-0	W292907	3776	Isopropyl alcohol	1/1,000	2	2	M	Black	Non-Hispanic	25	407	I smell something	I don't know what the odor is	No Answer	7	13	75					13		1									1				3
67-63-0	W292907	3776	Isopropyl alcohol	1/100,000	2	2	M	Black	Non-Hispanic	25	430	I can't smell anything
67-64-1	A-4206	180	acetone	1/1,000	2	2	M	Black	Non-Hispanic	25	396	I smell something	I don't know what the odor is	No Answer	85	88	79			64	49
67-64-1	A-4206	180	acetone	1/10	2	2	M	Black	Non-Hispanic	25	546	I smell something	I don't know what the odor is	No Answer	66	69	67	29	48	35
67-68-5	W387509	679	Methyl sulfoxide	1/1,000	2	2	M	Black	Non-Hispanic	25	612	I can't smell anything
67-68-5	W387509	679	Methyl sulfoxide	1/10	2	2	M	Black	Non-Hispanic	25	616	I smell something	I don't know what the odor is	No Answer	55	75	100			62	5
67-71-0	M81705	6213	Methyl sulfone	1/1,000	2	2	M	Black	Non-Hispanic	25	624	I can't smell anything
67-71-0	M81705	6213	Methyl sulfone	1/10	2	2	M	Black	Non-Hispanic	25	904	I smell something	I don't know what the odor is	No Answer	79	75	87	46	29	27
67715-80-4	W357804	101010	2-Methyl-4-propyl-1,3-oxathiane	1/10,000,000	2	2	M	Black	Non-Hispanic	25	35	I can't smell anything
67715-80-4	W357804	101010	2-Methyl-4-propyl-1,3-oxathiane	1/100,000	2	2	M	Black	Non-Hispanic	25	955	I smell something	I don't know what the odor is	No Answer	58	52	81			13	2													4	7
67883-79-8	W393118	16220109	cis-3-Hexenyl tiglate	1/1,000	2	2	M	Black	Non-Hispanic	25	101	I smell something	I don't know what the odor is	No Answer	73	65	90							17					16						12		8
67883-79-8	W393118	16220109	cis-3-Hexenyl tiglate	1/10	2	2	M	Black	Non-Hispanic	25	790	I smell something	I don't know what the odor is	No Answer	88	60	99			15	2			4				1				2			19		12
6789-88-4	W369101	23235	Hexyl benzoate	1/10	2	2	M	Black	Non-Hispanic	25	576	I smell something	I don't know what the odor is	No Answer	66	61	81	51	8	7
6789-88-4	W369101	23235	Hexyl benzoate	1/1,000	2	2	M	Black	Non-Hispanic	25	672	I smell something	I don't know what the odor is	No Answer	81	68	71			55	12			3										24			5
6789-88-4	W369101	23235	Hexyl benzoate (replicate)	1/1,000	2	2	M	Black	Non-Hispanic	25	744	I smell something	I know what the odor is	Crazy glue	73	24	99			5	1							1									51
6789-88-4	W369101	23235	Hexyl benzoate (replicate)	1/10	2	2	M	Black	Non-Hispanic	25	870	I smell something	I don't know what the odor is	No Answer	95	73	78							2			5							71			32
6790-58-5	W347108	10857465	Ambrox	1/1,000	2	2	M	Black	Non-Hispanic	25	209	I can't smell anything
6790-58-5	W347108	10857465	Ambrox	1/10	2	2	M	Black	Non-Hispanic	25	861	I smell something	I don't know what the odor is	No Answer	69	88	90	5		57	3			17										25	2	2	2
693-54-9	19,620-7	12741	2-decanone	1/100,000	2	2	M	Black	Non-Hispanic	25	225	I smell something	I don't know what the odor is	No Answer	2	73	61		1	45	4			9			3							4			9
693-54-9	19,620-7	12741	2-decanone	1/1,000	2	2	M	Black	Non-Hispanic	25	828	I smell something	I know what the odor is	Maple syrup	80	88	100	94		94
693-95-8	W371602	12748	4-Methylthiazole	1/1,000	2	2	M	Black	Non-Hispanic	25	746	I smell something	I don't know what the odor is	No Answer	65	21	94					21		28				1				1					2
693-95-8	W371602	12748	4-Methylthiazole	1/100,000	2	2	M	Black	Non-Hispanic	25	765	I smell something	I don't know what the odor is	No Answer	58	44	86			54	3			9		9											8
698-10-2	W315303	61199	5-Ethyl-3-hydroxy-4-methyl-2(5H)-furanone (replicate)	1/10,000,000	2	2	M	Black	Non-Hispanic	25	72	I smell something	I know what the odor is	Maple syrup	84	94	100	1	84	1	2
698-10-2	W315303	61199	5-Ethyl-3-hydroxy-4-methyl-2(5H)-furanone	1/10,000,000	2	2	M	Black	Non-Hispanic	25	436	I smell something	I don't know what the odor is	No Answer	72	65	92	4	5	23				1
698-10-2	W315303	61199	5-Ethyl-3-hydroxy-4-methyl-2(5H)-furanone	1/100,000	2	2	M	Black	Non-Hispanic	25	489	I can't smell anything
698-10-2	W315303	61199	5-Ethyl-3-hydroxy-4-methyl-2(5H)-furanone (replicate)	1/100,000	2	2	M	Black	Non-Hispanic	25	793	I smell something	I don't know what the odor is	No Answer	61	87	97	44	8	77				4
705-86-2	W236101	12810	delta-Decalactone	1/1,000	2	2	M	Black	Non-Hispanic	25	221	I smell something	I know what the odor is	Coconut	78	65	100	27	2	4	1
705-86-2	W236101	12810	delta-Decalactone	1/100,000	2	2	M	Black	Non-Hispanic	25	856	I smell something	I don't know what the odor is	No Answer	23	52	37							18				7				4					9
706-14-9	D804	12813	gamma-decalactone	1/100,000	2	2	M	Black	Non-Hispanic	25	412	I smell something	I don't know what the odor is	No Answer	62	85	83			13	29															4	31
706-14-9	D804	12813	gamma-decalactone	1/1,000	2	2	M	Black	Non-Hispanic	25	820	I smell something	I don't know what the odor is	No Answer	81	83	100	29		3				2													8
71-00-1	H8000	6274	L-Histidine	1/10	2	2	M	Black	Non-Hispanic	25	284	I smell something	I don't know what the odor is	No Answer	70	58	81			2				2				7				2					21
71-00-1	H8000	6274	L-Histidine	1/1,000	2	2	M	Black	Non-Hispanic	25	880	I can't smell anything
710-04-3	W329401	61204	delta-Undecalactone	1/1,000	2	2	M	Black	Non-Hispanic	25	482	I smell something	I don't know what the odor is	No Answer	77	85	84			46	16														1	29	53
710-04-3	W329401	61204	delta-Undecalactone	1/100,000	2	2	M	Black	Non-Hispanic	25	832	I smell something	I don't know what the odor is	No Answer	51	64	24	3		5	21			1													13
71-23-8	402893	1031	propanol	1/1,000	2	2	M	Black	Non-Hispanic	25	41	I can't smell anything
71-23-8	402893	1031	propanol	1/100,000	2	2	M	Black	Non-Hispanic	25	964	I smell something	I don't know what the odor is	No Answer	61	64	86	4	13	57	2			6
71-36-3	28,154-9	263	butanol	1/10,000,000	2	2	M	Black	Non-Hispanic	25	401	I can't smell anything
71-36-3	28,154-9	263	butanol	1/100,000	2	2	M	Black	Non-Hispanic	25	953	I smell something	I don't know what the odor is	No Answer	54	62	63			37	2			5
71-41-0	39,826-8	6276	pentanol	1/100,000	2	2	M	Black	Non-Hispanic	25	7	I smell something	I don't know what the odor is	No Answer	59	39	73			7	3																12
71-41-0	39,826-8	6276	pentanol	1/1,000	2	2	M	Black	Non-Hispanic	25	798	I smell something	I don't know what the odor is	No Answer	100	58	100			61	8			1		1	14										2
71-43-2	401765	241	Benzene	1/1,000	2	2	M	Black	Non-Hispanic	25	60	I can't smell anything
71-43-2	401765	241	Benzene	1/100,000	2	2	M	Black	Non-Hispanic	25	472	I can't smell anything
7149-32-8	W286508	251531	Phenethyl 2-furoate	1/100,000	2	2	M	Black	Non-Hispanic	25	949	I can't smell anything
7149-32-8	W286508	251531	Phenethyl 2-furoate	1/1,000	2	2	M	Black	Non-Hispanic	25	962	I smell something	I don't know what the odor is	No Answer	39	53	61			1	1
7217-59-6	W415901	23642	2-Methoxythiophenol	1/100,000	2	2	M	Black	Non-Hispanic	25	19	I smell something	I know what the odor is	Tuna fish	67	41	87	63				48		4
7217-59-6	W415901	23642	2-Methoxythiophenol	1/10,000,000	2	2	M	Black	Non-Hispanic	25	116	I can't smell anything
72-18-4	W527718	6287	L-Valine	1/1,000	2	2	M	Black	Non-Hispanic	25	485	I smell something	I don't know what the odor is	No Answer	92	0	97					88	32	1						8			3				1
72-18-4	W527718	6287	L-Valine	1/10	2	2	M	Black	Non-Hispanic	25	780	I smell something	I don't know what the odor is	No Answer	54	62	80	11	2	59				2	2		2
7452-79-1	W244309	24020	Ethyl 2-methylbutyrate	1/100,000	2	2	M	Black	Non-Hispanic	25	458	I smell something	I don't know what the odor is	No Answer	30	81	77			85	23			13													34
7452-79-1	W244309	24020	Ethyl 2-methylbutyrate	1/1,000	2	2	M	Black	Non-Hispanic	25	929	I smell something	I don't know what the odor is	No Answer	76	93	84	76		1	61
74-79-3	W381918	6322	L-Arginine	1/10	2	2	M	Black	Non-Hispanic	25	120	I smell something	I don't know what the odor is	No Answer	8	67	25			8
74-79-3	W381918	6322	L-Arginine	1/1,000	2	2	M	Black	Non-Hispanic	25	711	I smell something	I don't know what the odor is	No Answer	18	26	63													46	6	3					2
7493-63-2	W202002	24116	Allyl anthranilate	1/100,000	2	2	M	Black	Non-Hispanic	25	382	I can't smell anything
7493-63-2	W202002	24116	Allyl anthranilate	1/1,000	2	2	M	Black	Non-Hispanic	25	885	I smell something	I don't know what the odor is	No Answer	82	70	66				48			45				3						28			1
7493-69-8	W202908	61408	Allyl 2-ethylbutyrate	1/1,000	2	2	M	Black	Non-Hispanic	25	494	I smell something	I know what the odor is	Candy cane	100	88	92	74		91	13
7493-69-8	W202908	61408	Allyl 2-ethylbutyrate	1/100,000	2	2	M	Black	Non-Hispanic	25	995	I smell something	I don't know what the odor is	No Answer	30	78	69	46		97
7493-71-2	W204307	5364729	Allyl tiglate	1/1,000	2	2	M	Black	Non-Hispanic	25	180	I smell something	I know what the odor is	apples	68	92	89	93		76	1				5
7493-71-2	W204307	5364729	Allyl tiglate	1/100,000	2	2	M	Black	Non-Hispanic	25	670	I smell something	I don't know what the odor is	No Answer	70	73	90			29	5			5													8
75-07-0	71	177	acetaldehyde	1/100,000	2	2	M	Black	Non-Hispanic	25	240	I smell something	I know what the odor is	Cake frosting	60	85	100	93	79	89	4
75-07-0	71	177	acetaldehyde	1/1,000	2	2	M	Black	Non-Hispanic	25	842	I smell something	I know what the odor is	Chocolate	83	0	100	1	27	1							1										19
75-18-3	471577	1068	methyl sulfide	1/100,000	2	2	M	Black	Non-Hispanic	25	135	I smell something	I know what the odor is	Spoiled milk	92	0	100													1			1
75-18-3	471577	1068	methyl sulfide	1/1,000	2	2	M	Black	Non-Hispanic	25	168	I smell something	I don't know what the odor is	No Answer	58	41	72						11	3													4
7540-51-4	27483	7793	(-)-citronellol	1/1,000	2	2	M	Black	Non-Hispanic	25	212	I smell something	I know what the odor is	Kitchen floor cleaner	89	52	100				71			1				16				1			14	18	75
7540-51-4	27483	7793	(-)-citronellol	1/100,000	2	2	M	Black	Non-Hispanic	25	258	I smell something	I don't know what the odor is	No Answer	76	60	36							88		38						3					6
7541-49-3	W502200	5366244	Phytol	1/10	2	2	M	Black	Non-Hispanic	25	438	I can't smell anything
7541-49-3	W502200	5366244	Phytol	1/1,000	2	2	M	Black	Non-Hispanic	25	990	I can't smell anything
75-47-8	109452	6374	Iodoform	1/1,000	2	2	M	Black	Non-Hispanic	25	474	I smell something	I don't know what the odor is	No Answer	73	79	100			29	1			1													35
75-47-8	109452	6374	Iodoform	1/10	2	2	M	Black	Non-Hispanic	25	478	I smell something	I don't know what the odor is	No Answer	91	59	93			11	1			1													42
7553-56-2	326143	807	Iodine	1/10	2	2	M	Black	Non-Hispanic	25	373	I smell something	I don't know what the odor is	No Answer	100	0	94					17								1	6	17	9				19
7553-56-2	326143	807	Iodine	1/1,000	2	2	M	Black	Non-Hispanic	25	932	I smell something	I don't know what the odor is	No Answer	53	19	67													21	1						6
7558-79-4	W239901	24203	Sodium phosphate dibasic	1/1,000	2	2	M	Black	Non-Hispanic	25	655	I can't smell anything
7558-79-4	W239901	24203	Sodium phosphate dibasic	1/10	2	2	M	Black	Non-Hispanic	25	941	I can't smell anything
75-65-0	50621	6386	tert-butanol	1/10	2	2	M	Black	Non-Hispanic	25	825	I smell something	I know what the odor is	alcohol	100	18	100											86				27					85
75-65-0	50621	6386	tert-butanol	1/1,000	2	2	M	Black	Non-Hispanic	25	916	I can't smell anything
76-22-2	W526606	2537	Camphor	1/1,000	2	2	M	Black	Non-Hispanic	25	512	I smell something	I don't know what the odor is	No Answer	58	60	64							1	18	2											29
76-22-2	W526606	2537	Camphor	1/100,000	2	2	M	Black	Non-Hispanic	25	575	I smell something	I don't know what the odor is	No Answer	42	52	70							1				3									23
76-49-3	W215902	6448	Bornyl acetate	1/100,000	2	2	M	Black	Non-Hispanic	25	195	I can't smell anything
76-49-3	W215902	6448	Bornyl acetate	1/1,000	2	2	M	Black	Non-Hispanic	25	534	I smell something	I don't know what the odor is	No Answer	52	33	68						38	12						11			2
765-70-8	W270008	61209	Methylcyclopentenolone	1/10	2	2	M	Black	Non-Hispanic	25	283	I smell something	I don't know what the odor is	No Answer	90	67	82	12	34	47				5			1
765-70-8	W270008	61209	Methylcyclopentenolone	1/1,000	2	2	M	Black	Non-Hispanic	25	677	I smell something	I know what the odor is	Raisins	93	91	93	73		55	83			2
7732-18-5	(Ambion) Cat # AM9937	962	Water	1/1,000	2	2	M	Black	Non-Hispanic	25	515	I smell something	I don't know what the odor is	No Answer	57	63	72	89						56
7732-18-5	(Ambion) Cat # AM9937	962	Water	1/10	2	2	M	Black	Non-Hispanic	25	753	I can't smell anything
7764-50-3	W356506	24473	D-Dihydrocarvone	1/1,000	2	2	M	Black	Non-Hispanic	25	589	I smell something	I don't know what the odor is	No Answer	63	72	74			46						5											15
7764-50-3	W356506	24473	D-Dihydrocarvone	1/10	2	2	M	Black	Non-Hispanic	25	898	I smell something	I know what the odor is	Vicks cough medicine	88	79	87			4				5	48												32
7779-41-1	W236306	24513	Decanal dimethyl acetal	1/1,000	2	2	M	Black	Non-Hispanic	25	104	I smell something	I don't know what the odor is	No Answer	0	90	90			84	6
7779-41-1	W236306	24513	Decanal dimethyl acetal	1/10	2	2	M	Black	Non-Hispanic	25	688	I smell something	I don't know what the odor is	No Answer	73	57	91			64	81			17												3	23
7779-50-2	W255505	6753	omega-6-Hexadecenlactone	1/100,000	2	2	M	Black	Non-Hispanic	25	205	I can't smell anything
7779-50-2	W255505	6753	omega-6-Hexadecenlactone	1/1,000	2	2	M	Black	Non-Hispanic	25	399	I can't smell anything
7779-65-9	W206318	5273467	Isoamyl cinnamate	1/1,000	2	2	M	Black	Non-Hispanic	25	697	I smell something	I don't know what the odor is	No Answer	14	60	58			14	1															3
7779-65-9	W206318	5273467	Isoamyl cinnamate	1/100,000	2	2	M	Black	Non-Hispanic	25	846	I can't smell anything
77-83-8	W244406	6501	Ethyl 3-methyl-3-phenylglycidate	1/10,000,000	2	2	M	Black	Non-Hispanic	25	561	I can't smell anything
77-83-8	W244406	6501	Ethyl 3-methyl-3-phenylglycidate	1/100,000	2	2	M	Black	Non-Hispanic	25	669	I smell something	I don't know what the odor is	No Answer	61	88	77	25		1	76
7785-70-8	P4,568-0	82227	alpha-pinene	1/100,000	2	2	M	Black	Non-Hispanic	25	573	I smell something	I don't know what the odor is	No Answer	41	57	73									4											35
7785-70-8	P4,568-0	82227	alpha-pinene	1/1,000	2	2	M	Black	Non-Hispanic	25	742	I smell something	I don't know what the odor is	No Answer	67	62	97							35	9				2			1	1				18
7786-58-5	W281409	228769	Octyl isovalerate	1/100,000	2	2	M	Black	Non-Hispanic	25	4	I can't smell anything
7786-58-5	W281409	228769	Octyl isovalerate	1/1,000	2	2	M	Black	Non-Hispanic	25	461	I can't smell anything
7787-20-4	W50770-9	14525	l-fenchone	1/100,000	2	2	M	Black	Non-Hispanic	25	234	I can't smell anything
7787-20-4	W50770-9	14525	l-fenchone	1/1,000	2	2	M	Black	Non-Hispanic	25	891	I smell something	I don't know what the odor is	No Answer	54	57	74	4						7	35												24
77-90-7	W308005	6505	Tributyl-2-Acetylcitrate	1/1,000	2	2	M	Black	Non-Hispanic	25	254	I smell something	I don't know what the odor is	No Answer	1	28	36															1					2
77-90-7	W308005	6505	Tributyl-2-Acetylcitrate	1/10	2	2	M	Black	Non-Hispanic	25	507	I can't smell anything
77-92-9	W230618	311	Citric acid	1/1,000	2	2	M	Black	Non-Hispanic	25	889	I can't smell anything
77-92-9	W230618	311	Citric acid	1/10	2	2	M	Black	Non-Hispanic	25	950	I can't smell anything
77-93-0	W308307	6506	Triethyl citrate	1/1,000	2	2	M	Black	Non-Hispanic	25	440	I can't smell anything
77-93-0	W308307	6506	Triethyl citrate	1/10	2	2	M	Black	Non-Hispanic	25	497	I smell something	I don't know what the odor is	No Answer	63	74	83			26	1																7
78-59-1	W355305	6544	Isophorone	1/100,000	2	2	M	Black	Non-Hispanic	25	216	I smell something	I don't know what the odor is	No Answer	30	80	12			58	32			89											4	3	27
78-59-1	W355305	6544	Isophorone	1/1,000	2	2	M	Black	Non-Hispanic	25	926	I smell something	I don't know what the odor is	No Answer	66	60	90			33	5																5
78-70-6	L260-2	6549	Linalool	1/1,000	2	2	M	Black	Non-Hispanic	25	766	I smell something	I don't know what the odor is	No Answer	64	73	94			1	21			12												2	14
78-70-6	L260-2	6549	Linalool	1/100,000	2	2	M	Black	Non-Hispanic	25	833	I smell something	I know what the odor is	cereal	61	71	95	68		46	4																11
78761-38-3	W230103	5355850	trans-Cinnamyl propionate	1/100,000	2	2	M	Black	Non-Hispanic	25	420	I can't smell anything
78761-38-3	W230103	5355850	trans-Cinnamyl propionate	1/1,000	2	2	M	Black	Non-Hispanic	25	625	I can't smell anything
78-83-1	58460	6560	2-methyl-1-propanol	1/100,000	2	2	M	Black	Non-Hispanic	25	121	I smell something	I don't know what the odor is	No Answer	66	36	62							5								6	3				16
78-83-1	58460	6560	2-methyl-1-propanol	1/1,000	2	2	M	Black	Non-Hispanic	25	176	I smell something	I don't know what the odor is	No Answer	76	54	84							1					1								15
78-84-2	240788	6561	Isobutyraldehyde	1/1,000	2	2	M	Black	Non-Hispanic	25	566	I smell something	I don't know what the odor is	No Answer	70	23	60						5	13	27			1				8
78-84-2	240788	6561	Isobutyraldehyde	1/100,000	2	2	M	Black	Non-Hispanic	25	752	I can't smell anything
78-93-3	44,346-8	6569	2-butanone	1/1,000	2	2	M	Black	Non-Hispanic	25	675	I smell something	I don't know what the odor is	No Answer	53	57	93			5				12		73											5
78-93-3	44,346-8	6569	2-butanone	1/100,000	2	2	M	Black	Non-Hispanic	25	922	I can't smell anything
79-09-4	81910	1032	propionic acid	1/10,000,000	2	2	M	Black	Non-Hispanic	25	89	I can't smell anything
79-09-4	81910	1032	propionic acid (replicate)	1/100,000	2	2	M	Black	Non-Hispanic	25	178	I can't smell anything
79-09-4	81910	1032	propionic acid (replicate)	1/10,000,000	2	2	M	Black	Non-Hispanic	25	698	I can't smell anything
79-09-4	81910	1032	propionic acid	1/100,000	2	2	M	Black	Non-Hispanic	25	772	I can't smell anything
79-20-9	296996	6584	methyl acetate	1/1,000	2	2	M	Black	Non-Hispanic	25	231	I smell something	I know what the odor is	Nail polish remover	75	35	100											96				58					66
79-20-9	296996	6584	methyl acetate	1/10	2	2	M	Black	Non-Hispanic	25	350	I smell something	I don't know what the odor is	No Answer	93	38	89			7	17			11												4	28
79-31-2	W222208	6590	Isobutyric acid	1/100,000	2	2	M	Black	Non-Hispanic	25	276	I smell something	I know what the odor is	Sweaty socks	63	11	100													68	86		3
79-31-2	W222208	6590	Isobutyric acid	1/10,000,000	2	2	M	Black	Non-Hispanic	25	431	I can't smell anything
79-77-6	W259500	638014	beta-Ionone	1/1,000	2	2	M	Black	Non-Hispanic	25	204	I smell something	I don't know what the odor is	No Answer	63	65	30			17	4			11												1	11
79-77-6	W259500	638014	beta-Ionone	1/100,000	2	2	M	Black	Non-Hispanic	25	232	I smell something	I don't know what the odor is	No Answer	67	98	100			52	22			5												3	9
80-62-6	W400201	6658	Methyl methacrylate	1/1,000	2	2	M	Black	Non-Hispanic	25	65	I smell something	I don't know what the odor is	No Answer	82	40	100			4						13		34									52
80-62-6	W400201	6658	Methyl methacrylate	1/100,000	2	2	M	Black	Non-Hispanic	25	451	I smell something	I don't know what the odor is	No Answer	71	58	87			11	1			3													9
81-14-1	W52290-2	6669	musk ketone	1/10	2	2	M	Black	Non-Hispanic	25	183	I smell something	I don't know what the odor is	No Answer	66	83	93			4	8			5													8
81-14-1	W52290-2	6669	musk ketone	1/1,000	2	2	M	Black	Non-Hispanic	25	448	I smell something	I don't know what the odor is	No Answer	8	66	26			14																	1
81925-81-7	W376108	5362588	5-Methyl-2-hepten-4-one	1/100,000	2	2	M	Black	Non-Hispanic	25	324	I smell something	I don't know what the odor is	No Answer	77	81	85	61		36	79
81925-81-7	W376108	5362588	5-Methyl-2-hepten-4-one	1/10,000,000	2	2	M	Black	Non-Hispanic	25	940	I smell something	I don't know what the odor is	No Answer	24	70	75			34	2
821-41-0	W435100	69963	5-Hexen-1-ol	1/100,000	2	2	M	Black	Non-Hispanic	25	377	I can't smell anything
821-41-0	W435100	69963	5-Hexen-1-ol	1/1,000	2	2	M	Black	Non-Hispanic	25	968	I smell something	I don't know what the odor is	No Answer	66	56	75			38	21
821-55-6	W278513	13187	2-Nonanone	1/100,000	2	2	M	Black	Non-Hispanic	25	387	I can't smell anything
821-55-6	W278513	13187	2-Nonanone	1/1,000	2	2	M	Black	Non-Hispanic	25	951	I smell something	I don't know what the odor is	No Answer	72	64	79			39	8																2
823-22-3	W316709	13204	delta-Hexalactone	1/100,000	2	2	M	Black	Non-Hispanic	25	203	I can't smell anything
823-22-3	W316709	13204	delta-Hexalactone	1/1,000	2	2	M	Black	Non-Hispanic	25	699	I smell something	I don't know what the odor is	No Answer	55	37	56				1			4				1								1	1
825-51-4	W507105	13216	Decahydro-2-naphthol	1/1,000	2	2	M	Black	Non-Hispanic	25	61	I smell something	I don't know what the odor is	No Answer	67	56	73	14		79	36
825-51-4	W507105	13216	Decahydro-2-naphthol	1/100,000	2	2	M	Black	Non-Hispanic	25	273	I smell something	I know what the odor is	chlorine water	19	83	98							2	12				3			7					53
85-91-6	W271802	6826	Dimethyl anthranilate	1/1,000	2	2	M	Black	Non-Hispanic	25	389	I smell something	I don't know what the odor is	No Answer	70	78	71			8	6																15
85-91-6	W271802	6826	Dimethyl anthranilate	1/100,000	2	2	M	Black	Non-Hispanic	25	829	I can't smell anything
87-22-9	W286818	62332	Phenethyl salicylate	1/1,000	2	2	M	Black	Non-Hispanic	25	24	I can't smell anything
87-22-9	W286818	62332	Phenethyl salicylate	1/10	2	2	M	Black	Non-Hispanic	25	348	I can't smell anything
88-15-3	A22602	6920	2-Acetylthiophene	1/100,000	2	2	M	Black	Non-Hispanic	25	282	I smell something	I don't know what the odor is	No Answer	69	86	87	8	17	76	2			3													1
88-15-3	A22602	6920	2-Acetylthiophene	1/10,000,000	2	2	M	Black	Non-Hispanic	25	969	I smell something	I don't know what the odor is	No Answer	33	69	83		28	39
881-68-5	w310808	61229	Vanillin Acetate	1/1,000	2	2	M	Black	Non-Hispanic	25	630	I can't smell anything
881-68-5	w310808	61229	Vanillin Acetate	1/10	2	2	M	Black	Non-Hispanic	25	716	I smell something	I don't know what the odor is	No Answer	88	88	97	49	82	93							2
882-33-7	W322504	13436	Phenyl disulfide	1/1,000	2	2	M	Black	Non-Hispanic	25	421	I smell something	I don't know what the odor is	No Answer	92	0	97					88	32	1						8			3				1
882-33-7	W322504	13436	Phenyl disulfide	1/100,000	2	2	M	Black	Non-Hispanic	25	728	I smell something	I don't know what the odor is	No Answer	85	4	78					5	12	2						6	7		1				7
88-69-7	W346101	6943	2-Isopropylphenol	1/100,000	2	2	M	Black	Non-Hispanic	25	71	I smell something	I don't know what the odor is	No Answer	55	69	80			19	4																12
88-69-7	W346101	6943	2-Isopropylphenol	1/1,000	2	2	M	Black	Non-Hispanic	25	919	I smell something	I don't know what the odor is	No Answer	82	55	72			6				5				4									13
89-79-2	W296236	170833	(-)-Isopulegol	1/1,000	2	2	M	Black	Non-Hispanic	25	450	I smell something	I don't know what the odor is	No Answer	59	63	64			16	3			2													2
89-79-2	W296236	170833	(-)-Isopulegol	1/10	2	2	M	Black	Non-Hispanic	25	454	I smell something	I don't know what the odor is	No Answer	97	76	85			5	11			58													38
89-83-8	T0501	6989	thymol	1/1,000	2	2	M	Black	Non-Hispanic	25	138	I smell something	I don't know what the odor is	No Answer	73	57	74			6				9													36
89-83-8	T0501	6989	thymol	1/100,000	2	2	M	Black	Non-Hispanic	25	733	I smell something	I don't know what the odor is	No Answer	68	37	75		1					69			4	1				1					8
90-00-6	e44000	6997	2-ethylphenol	1/100,000	2	2	M	Black	Non-Hispanic	25	110	I smell something	I don't know what the odor is	No Answer	61	62	100							11	2												4
90-00-6	e44000	6997	2-ethylphenol	1/1,000	2	2	M	Black	Non-Hispanic	25	584	I smell something	I don't know what the odor is	No Answer	85	83	84			46	69			3													33
90-02-8	S35-6	6998	salicylaldehyde	1/100,000	2	2	M	Black	Non-Hispanic	25	21	I smell something	I don't know what the odor is	No Answer	70	64	73			3	7			2													15
90-02-8	S35-6	6998	salicylaldehyde	1/1,000	2	2	M	Black	Non-Hispanic	25	197	I smell something	I don't know what the odor is	No Answer	73	65	79				19			8			1										5
90-05-1	G10903	460	Guaiacol	1/100,000	2	2	M	Black	Non-Hispanic	25	557	I smell something	I don't know what the odor is	No Answer	59	66	68	57	33	44
90-05-1	G10903	460	Guaiacol	1/10,000,000	2	2	M	Black	Non-Hispanic	25	628	I smell something	I don't know what the odor is	No Answer	1	64	86		1	2				15													1
90-05-1	G10903	460	Guaiacol (replicate)	1/100,000	2	2	M	Black	Non-Hispanic	25	908	I smell something	I don't know what the odor is	No Answer	63	62	57	4	16	43
90-05-1	G10903	460	Guaiacol (replicate)	1/10,000,000	2	2	M	Black	Non-Hispanic	25	983	I smell something	I don't know what the odor is	No Answer	52	54	73			22	12			4
91-22-5	W347000	7047	Quinoline	1/1,000	2	2	M	Black	Non-Hispanic	25	73	I smell something	I know what the odor is	New shoes odor	75	33	81											15									64
91-22-5	W347000	7047	Quinoline	1/100,000	2	2	M	Black	Non-Hispanic	25	776	I smell something	I don't know what the odor is	No Answer	63	55	60															2					28
91-62-3	W274402	7059	6-methyl quinoline	1/1,000	2	2	M	Black	Non-Hispanic	25	182	I smell something	I don't know what the odor is	No Answer	85	75	67			53	57			11
91-62-3	W274402	7059	6-methyl quinoline	1/100,000	2	2	M	Black	Non-Hispanic	25	325	I smell something	I don't know what the odor is	No Answer	17	67	74			59	1
91-64-5	C4261	323	coumarin	1/10	2	2	M	Black	Non-Hispanic	25	682	I smell something	I don't know what the odor is	No Answer	89	54	94			25				18								2					33
91-64-5	C4261	323	coumarin	1/1,000	2	2	M	Black	Non-Hispanic	25	857	I smell something	I don't know what the odor is	No Answer	81	76	88	44		59	6			8										3			2
92-48-8	W269905	7092	6-Methylcoumarin	1/10	2	2	M	Black	Non-Hispanic	25	346	I smell something	I don't know what the odor is	No Answer	62	71	71			43
92-48-8	W269905	7092	6-Methylcoumarin	1/1,000	2	2	M	Black	Non-Hispanic	25	900	I smell something	I know what the odor is	hair conditioner	77	69	94											3				1					34
92-52-4	W312908	7095	Biphenyl	1/1,000	2	2	M	Black	Non-Hispanic	25	480	I smell something	I know what the odor is	fabric softener	33	71	87			1	8				23											1	2
92-52-4	W312908	7095	Biphenyl	1/10	2	2	M	Black	Non-Hispanic	25	920	I smell something	I don't know what the odor is	No Answer	74	71	80		7	15	2			78			31
927-49-1	W402206	13561	6-Undecanone	1/100,000	2	2	M	Black	Non-Hispanic	25	172	I can't smell anything
927-49-1	W402206	13561	6-Undecanone	1/1,000	2	2	M	Black	Non-Hispanic	25	935	I smell something	I don't know what the odor is	No Answer	63	61	78			26				14		23
928-96-1	H12900	5281167	cis-3-Hexen-1-ol	1/1,000	2	2	M	Black	Non-Hispanic	25	427	I smell something	I don't know what the odor is	No Answer	94	30	82					38	14	13													3
928-96-1	H12900	5281167	cis-3-Hexen-1-ol	1/100,000	2	2	M	Black	Non-Hispanic	25	627	I smell something	I don't know what the odor is	No Answer	56	54	90			29	12					25			3								1
93-04-9	W525308	7119	Nerolin Yara Yara	1/10	2	2	M	Black	Non-Hispanic	25	293	I smell something	I don't know what the odor is	No Answer	92	76	100			47	4			16											6		55
93-04-9	W525308	7119	Nerolin Yara Yara	1/1,000	2	2	M	Black	Non-Hispanic	25	858	I smell something	I don't know what the odor is	No Answer	85	73	68	11		28	61																19
93-08-3	W272302	7122	Methyl beta-naphthyl ketone	1/1,000	2	2	M	Black	Non-Hispanic	25	642	I smell something	I don't know what the odor is	No Answer	73	83	80			45	63			3
93-08-3	W272302	7122	Methyl beta-naphthyl ketone	1/10	2	2	M	Black	Non-Hispanic	25	749	I smell something	I don't know what the odor is	No Answer	80	57	100	3		63	16			22													11
93-15-2	284424	7127	4-allyl-1,2-dimethoxy benzene	1/1,000	2	2	M	Black	Non-Hispanic	25	374	I can't smell anything
93-15-2	284424	7127	4-allyl-1,2-dimethoxy benzene	1/100,000	2	2	M	Black	Non-Hispanic	25	782	I can't smell anything
93-16-3	w24761-8	637776	methyl isoeugenol	1/100,000	2	2	M	Black	Non-Hispanic	25	70	I can't smell anything
93-16-3	w24761-8	637776	methyl isoeugenol	1/1,000	2	2	M	Black	Non-Hispanic	25	597	I smell something	I don't know what the odor is	No Answer	53	60	54	33	21	31	6
93-28-7	W24690-5	7136	Eugenyl Acetate	1/100,000	2	2	M	Black	Non-Hispanic	25	477	I can't smell anything
93-28-7	W24690-5	7136	Eugenyl Acetate	1/1,000	2	2	M	Black	Non-Hispanic	25	965	I smell something	I don't know what the odor is	No Answer	16	77	76		46	32
93-29-8	w24700-6	7137	isoeugenol acetate	1/10	2	2	M	Black	Non-Hispanic	25	167	I can't smell anything
93-29-8	w24700-6	7137	isoeugenol acetate	1/1,000	2	2	M	Black	Non-Hispanic	25	235	I smell something	I don't know what the odor is	No Answer	48	76	84			14	2			6													1
93-51-6	302880	7144	2-Methoxy-4-methylphenol	1/10,000,000	2	2	M	Black	Non-Hispanic	25	87	I can't smell anything
93-51-6	302880	7144	2-Methoxy-4-methylphenol (replicate)	1/10,000,000	2	2	M	Black	Non-Hispanic	25	369	I can't smell anything
93-51-6	302880	7144	2-Methoxy-4-methylphenol (replicate)	1/100,000	2	2	M	Black	Non-Hispanic	25	464	I smell something	I don't know what the odor is	No Answer	80	60	85		8	27				5													17
93-51-6	302880	7144	2-Methoxy-4-methylphenol	1/100,000	2	2	M	Black	Non-Hispanic	25	479	I smell something	I don't know what the odor is	No Answer	60	52	65	4	21	7				3			2
93-54-9	W288403	7147	1-Phenyl-1-propanol	1/100,000	2	2	M	Black	Non-Hispanic	25	588	I can't smell anything
93-54-9	W288403	7147	1-Phenyl-1-propanol	1/1,000	2	2	M	Black	Non-Hispanic	25	945	I smell something	I don't know what the odor is	No Answer	65	57	71				14			4													4
93-58-3	M29908	7150	methyl benzoate	1/10,000,000	2	2	M	Black	Non-Hispanic	25	148	I smell something	I don't know what the odor is	No Answer	6	16	67														18		4				5
93-58-3	M29908	7150	methyl benzoate	1/100,000	2	2	M	Black	Non-Hispanic	25	413	I smell something	I don't know what the odor is	No Answer	56	72	83			1	3																2
93-60-7	W370908	7151	Methyl nicotinate	1/1,000	2	2	M	Black	Non-Hispanic	25	496	I smell something	I don't know what the odor is	No Answer	55	62	85			17	4			1													15
93-60-7	W370908	7151	Methyl nicotinate	1/10	2	2	M	Black	Non-Hispanic	25	501	I smell something	I don't know what the odor is	No Answer	64	57	75			65	1																55
93-89-0	W242209	7165	Ethyl benzoate	1/100,000	2	2	M	Black	Non-Hispanic	25	690	I smell something	I don't know what the odor is	No Answer	12	55	67		4	38	4			1													9
93-89-0	W242209	7165	Ethyl benzoate	1/1,000	2	2	M	Black	Non-Hispanic	25	864	I smell something	I don't know what the odor is	No Answer	73	58	56			41	1			19		1									1	2	4
93905-03-4	W335800	106441	2-Methoxy-3(5 or 6)-isopropylpyrazine	1/1,000	2	2	M	Black	Non-Hispanic	25	14	I smell something	I know what the odor is	Tree	99	71	100																	1	23	8
93905-03-4	W335800	106441	2-Methoxy-3(5 or 6)-isopropylpyrazine	1/100,000	2	2	M	Black	Non-Hispanic	25	49	I smell something	I don't know what the odor is	No Answer	75	63	64																	8	63
94278-27-0	W367400	556940	Ethyl 3-(furfurylthio)propionate	1/10,000,000	2	2	M	Black	Non-Hispanic	25	328	I smell something	I don't know what the odor is	No Answer	27	39	79						5	9									6				9
94278-27-0	W367400	556940	Ethyl 3-(furfurylthio)propionate	1/100,000	2	2	M	Black	Non-Hispanic	25	726	I smell something	I know what the odor is	Smell of a skunk	100	11	94						1	2			1	4		1	1	1	1				1
94-47-3	W286001	7194	Phenethyl benzoate	1/1,000	2	2	M	Black	Non-Hispanic	25	548	I can't smell anything
94-47-3	W286001	7194	Phenethyl benzoate	1/10	2	2	M	Black	Non-Hispanic	25	840	I smell something	I don't know what the odor is	No Answer	67	40	40			3				13						4				6	1		6
94-62-2	W290904	638024	Piperine	1/1,000	2	2	M	Black	Non-Hispanic	25	551	I can't smell anything
94-62-2	W290904	638024	Piperine	1/10	2	2	M	Black	Non-Hispanic	25	957	I smell something	I don't know what the odor is	No Answer	59	84	90	84		67	54
96-22-0	W510106	7288	3-Pentanone	1/100,000	2	2	M	Black	Non-Hispanic	25	26	I can't smell anything
96-22-0	W510106	7288	3-Pentanone	1/1,000	2	2	M	Black	Non-Hispanic	25	992	I smell something	I don't know what the odor is	No Answer	77	64	83			8																	63
96-48-0	W329118	7302	4-Hydroxybutanoic acid lactone	1/1,000	2	2	M	Black	Non-Hispanic	25	569	I smell something	I don't know what the odor is	No Answer	37	33	70													42	8		47
96-48-0	W329118	7302	4-Hydroxybutanoic acid lactone	1/100,000	2	2	M	Black	Non-Hispanic	25	770	I can't smell anything
97-42-7	W225002	7335	carvyl acetate	1/100,000	2	2	M	Black	Non-Hispanic	25	862	I smell something	I don't know what the odor is	No Answer	23	64	69	26		26	6			6				2				2					13
97-42-7	W225002	7335	carvyl acetate	1/1,000	2	2	M	Black	Non-Hispanic	25	998	I smell something	I don't know what the odor is	No Answer	69	34	65						3					43									33
97-53-0	E51791	3314	eugenol	1/1,000	2	2	M	Black	Non-Hispanic	25	134	I smell something	I don't know what the odor is	No Answer	79	55	92		9					6			7						27				15
97-53-0	E51791	3314	eugenol	1/100,000	2	2	M	Black	Non-Hispanic	25	959	I smell something	I don't know what the odor is	No Answer	59	67	65	5	38	14
97-54-1	I17206	853433	Isoeugenol	1/1,000	2	2	M	Black	Non-Hispanic	25	357	I smell something	I don't know what the odor is	No Answer	82	79	85	49		34			3	4			34
97-54-1	I17206	853433	Isoeugenol	1/100,000	2	2	M	Black	Non-Hispanic	25	432	I smell something	I don't know what the odor is	No Answer	86	81	83	45	24	65	1			2
97-61-0	W275409	7341	2-Methylpentanoic acid	1/10,000,000	2	2	M	Black	Non-Hispanic	25	30	I can't smell anything
97-61-0	W275409	7341	2-Methylpentanoic acid	1/100,000	2	2	M	Black	Non-Hispanic	25	911	I smell something	I don't know what the odor is	No Answer	72	66	87			31	8
97-99-4	W305618	7360	Tetrahydrofurfuryl alcohol	1/100,000	2	2	M	Black	Non-Hispanic	25	602	I can't smell anything
97-99-4	W305618	7360	Tetrahydrofurfuryl alcohol	1/1,000	2	2	M	Black	Non-Hispanic	25	781	I smell something	I don't know what the odor is	No Answer	43	63	66			21				1													8
98-00-0	W249106	7361	Furfuryl alcohol	1/100,000	2	2	M	Black	Non-Hispanic	25	218	I can't smell anything
98-00-0	W249106	7361	Furfuryl alcohol	1/1,000	2	2	M	Black	Non-Hispanic	25	263	I smell something	I know what the odor is	Cocoa butter	56	73	100			8	2			15					8					19	2		2
98-85-1	W268518	7409	alpha-Methylbenzyl alcohol	1/100,000	2	2	M	Black	Non-Hispanic	25	689	I can't smell anything
98-85-1	W268518	7409	alpha-Methylbenzyl alcohol	1/1,000	2	2	M	Black	Non-Hispanic	25	723	I smell something	I don't know what the odor is	No Answer	69	69	80			8				21				2				1					24
98-86-2	790	7410	acetophenone	1/100,000	2	2	M	Black	Non-Hispanic	25	305	I can't smell anything
[truncated: 53,003 more rows]
